# Supplementary material for: Annotation, phylogenetics, and expression of the nuclear receptors in Daphnia pulex
Source: BMC Genomics. 2009 Oct 28;10:500. doi: 10.1186/1471-2164-10-500 (PMC2774871; doi:10.1186/1471-2164-10-500)
Supplement: Additional file 2 — Detailed summary of each NR sequence, including its position in the D. pulex Dappu v1.1 draft genome assembly, annotated open reading frames and corresponding amino acid sequences. An Excel workbook (xls) table of each of the NR genes and found in the Daphnia pulex genome, their nucleotide and amino acid sequences, links to their scaffold position, manual protein identifying number, and presence of an expressed sequence tag (EST) within the "chosen one". [file 1471-2164-10-500-S2.xls]

## Sheet: Sheet1
protein id (model)	DNA sequence	protein sequence	scaffold area	gene name	Manual protein ID	edited	comments
304351	ATGGAGAGACTTTACAGCGACAGCGGCAGCAGCGACTCGTCATCTTATCCCGATTTTCGTTACAACTCAT	>WBA_PASA_GEN_2800097 [Dappu1:442812]	Dappu1/scaffold_28:466756-470053	DpHR97a	442812	Y	EST evidence only for 3'-untranlated region. No evidence of expression of protein
	CCTCCCCAAATGTCATGGACGGAAGTGGCGCCGGTGGTAGTTCCGCCAACGGTCGCAATGGAGGAGTCAA	MERLYSDSGSSDSSSYPDFRYNSSSPNVMDGSGAGGSSANGRNGGVKYCGVCGDIAKSYHFGGLSCDSCK					including protein containing the DNA-binding or ligand-binding regions.
	GTACTGCGGCGTCTGCGGCGACATCGCCAAGAGTTACCATTTCGGCGGATTGTCGTGCGACTCGTGCAAG	AFFRRSVQNDNYLHFQCCHRGQCVISLSNRKSCQYCRMKRCFAIGMEKSWVMTEEERKALMKARAEKKSC					Added an intron; now 628 amino acids
	GCCTTCTTCCGGCGCTCGGTCCAAAACGACAACTACCTCCACTTCCAGTGCTGTCACCGCGGCCAGTGCG	KRSPTVSTSSNASAQNLNTSSNSSGGDQSPGFAAPAAPTSAAVASADYEPQIERMIDYMAPLEIKEIESI					Took out the added intron due to Jerry's data. 10/5/08
	TCATTTCCCTGTCGAACCGCAAGAGCTGCCAGTACTGCCGCATGAAGCGATGCTTCGCCATCGGCATGGA	VTKYMHAYQHVPYRSELRFFDSDRPGVQVMEMFGTLIRRFAFFSRLMADFSSLPFQDQSCLLKGGVLEMC
	GAAGAGCTGGGTCATGACCGAGGAGGAGCGCAAGGCTCTCATGAAGGCCAGGGCCGAGAAGAAATCGTGC	LLRGALVFDPETNRWPAANMSMYKDMPVLKLDNIVHLTSSRLFQMHLDFISCIRQMSVDEPTIMLLILIV
	AAAAGGTCGCCTACCGTGTCAACTAGCTCCAATGCGAGTGCTCAAAATTTAAATACTTCGTCCAACTCGA	LFTPERAGLIHTDWIEKFQSYYTSLLEHYLNWRFGLAKAKFIFGKMLTKLSDLRELSDTHNHANLRLGTD
	GCGGAGGAGATCAGAGTCCTGGATTCGCTGCTCCTGCTGCCCCTACCAGCGCCGCCGTTGCCAGTGCTGA	EVSSIQSQLNSLKLNPYPELKVVHDGNETPLDVADQPSFNDESSHSPTLNAKVISSRLSDVELGGSSTYQ
	CTACGAGCCTCAGATCGAGCGAATGATCGATTACATGGCTCCGCTCGAAATCAAAGAAATCGAATCGATC	QPAHSPPFPPSANPYAQRQPPQLDAAATAYQQQQQPRCQNGETNGFNAQQLQQQQQHQAQQFLAQSQQQI
	GTCACTAAATACATGCACGCCTACCAACACGTTCCCTATCGATCAGAACTGCGTTTCTTCGATAGCGACC	PTNHPQEYQNGMNQQQQPPTNMAMQFMQAMQQSVSQVVNAPHFGYEWVKPNYQFDPLSTFYDGEQSLSDK
	GTCCCGGTGTCCAGGTTATGGAGATGTTTGGGACCCTGATTCGCCGATTTGCGTTTTTCTCCCGACTGAT	TMPLLKSSPVSESPPLTDRELDELYEVIDEYTDKDLIQGRILQAPTSHFYSE*
	GGCCGACTTCTCGAGTTTACCTTTCCAGGATCAGAGCTGCCTGCTGAAAGGTGGCGTCCTGGAAATGTGT
	CTGCTGCGTGGGGCCCTCGTATTTGACCCGGAGACCAACCGTTGGCCCGCCGCCAACATGTCCATGTACA
	AGGACATGCCCGTCCTCAAGCTGGATAACATTGTTCACTTGACTTCAAGTCGCCTCTTTCAAATGCATCT
	CGATTTCATTTCGTGCATCCGGCAGATGTCGGTCGACGAGCCCACCATCATGCTATTGATCTTGATTGTC
	CTCTTCACCCCAGAGAGGGCAGGTCTCATTCACACGGACTGGATCGAGAAATTCCAATCGTACTACACTT
	CGCTGCTGGAACACTATTTGAATTGGCGCTTCGGTTTGGCCAAAGCCAAATTCATTTTTGGCAAAATGCT
	GACCAAGCTGAGCGATTTGAGGGAGCTCAGCGATACCCACAATCACGCCAACCTGCGATTAGGCACCGAC
	GAAGTCTCATCGATCCAGAGCCAGTTGAACAGCTTGAAGCTCAATCCATACCCTGAATTAAAAGTGGTTC
	ACGACGGTAACGAAACACCATTGGACGTTGCTGATCAACCATCGTTCAACGATGAATCCAGCCACAGTCC
	GACTTTGAATGCCAAAGTCATTTCCAGTCGCTTATCAGACGTGGAATTGGGCGGGTCTTCGACGTATCAA
	CAGCCAGCGCATTCGCCACCTTTTCCACCATCAGCAAACCCTTACGCTCAACGACAGCCGCCGCAATTAG
	ACGCAGCCGCGACGGCCTATCAGCAGCAGCAGCAGCCACGTTGTCAGAACGGTGAAACGAACGGATTTAA
	CGCTCAACAGCTGCAGCAACAACAACAACACCAGGCTCAGCAATTTTTAGCTCAATCCCAGCAGCAGATT
	CCGACGAACCACCCTCAAGAATATCAGAATGGAATGAATCAACAGCAGCAGCCCCCCACCAATATGGCCA
	TGCAGTTTATGCAGGCCATGCAGCAGTCGGTCAGTCAGGTAGTGAATGCTCCTCATTTCGGCTACGAATG
	GGTCAAGCCCAATTACCAGTTTGATCCTCTGTCGACGTTTTACGACGGGGAACAATCCTTGAGCGACAAG
	ACGATGCCACTGCTCAAGAGTTCCCCAGTGTCGGAGAGTCCGCCGTTGACAGACAGGGAATTGGATGAGC
	TCTACGAAGTTATAGACGAGTACACCGACAAGGACTTGATTCAAGGACGGATTCTTCAGGCACCCACCAG
	CCACTTCTATTCCGAATAAATGAAAATCCCTCCTCATCAGCCCTAGGAATTGAATGGAAAGAAGAAATGT
	CTTTGTCGTTTGTCTTCATATTTTAGAGCATTTGGCAATGGTAGGCGCCCCCATCGTCTCACTTTCTTTG
	TTATCTACACATCCTGTTAACTGGCTATGAAAAATTTTGTCTTTCCTTCCTTTCGGTTCGGTAGCTCTCT
	CTCTCTTTCTGTGTCGTTTGAAAAAGAAAAAAAAAAATCAAATCTTCTGTGCAATGGATAAATCAACATT
	TAATGACTGGGCCCCTCTCTGTGTCGTTTCGGACAAAAGTTTTCTTTCCTGACGAATGGAAAACGAAACG
	GGAAAACGAAACTGCAAATGCCGGGTATACTACACAGCTACCGAGCTTTTTCTTTGAATGTGATTCATAG
	TTTCTTACCTGATGTCTTAAAAAAAAACGATTCTGTCCCCCCTATACAAAACAAAACAAAAAACGTTGAA
	AAAAAAAAATTCTGCTCACGATACCTCGTCTCCGGGAGAAATAAAAAAAACAAACTGACATAATCCAAAC
	AGCGAAAAAGTTAAAAAGTTAAAAAAAAAAATTTCCCCCCAAAAAACCATTATTACAAATTATTGATTGT
	GTGTTTGTTTTGTGATTTCATGCACCACGTGTGTAATACCTCTTATTGTTTGTGTGCCTCTTTGTTGACA
	TCTTGTGTATATGTATATATACATGAGGCAAAAAAAAAATATCTATCATCTACTATTATTCTGTTTGTTC
	ACTCAATACTTATAATATCGTTGTGCTTCATATTGTCTGTTTAGAGAAGAAGATGCAAAAGACAAACCAG
	AAAACAAATGAGAAATACATACAGTAATTATACTC
319189, 8468	ATGCCGCCCATCAGCGGGAGAGGCGGAGTGGTCAAGTACTGCGGCGTCTGCGGCGACATCGCCAAGAGTT	>TGA_2_NCBI_GNO_2800088 [Dappu1:442724]	Dappu1/scaffold_28:480322-482533	DpHR97b	442724	Y	reduced length of 5'-end of gene.
	ACCATTTCGGCGGATTGTCGTGCGACTCGTGCAAGGCCTTCTTCCGGCGCTCGGTCCAAAACGACAACTA	MPPISGRGGVVKYCGVCGDIAKSYHFGGLSCDSCKAFFRRSVQNDNYLHFQCCHRGQCVISLSNRKSCQY					97a and 97b are genetic duplications of each other
	CCTCCACTTCCAGTGCTGTCACCGCGGCCAGTGCGTCATTTCCCTGTCGAACCGCAAGAGCTGCCAGTAC	CRMKRCFAIGMEKSWVMTEEERKALMKARAEKKLSKQLAASATSTTTGGKSIYNYSSDDGASTSSLGDYE					No EST evidence
	TGCCGCATGAAGCGATGCTTCGCCATCGGCATGGAGAAGAGCTGGGTCATGACCGAGGAGGAGCGCAAGG	PQIERMIDFLAPLEIKEIESIVTKYMHAYQHVPYRTELRFFDQDRPGVQVMEMFGTLIRRFAFYARLMAD
	CTCTCATGAAGGCCAGGGCCGAGAAGAAGCTCAGCAAACAACTGGCGGCTTCGGCCACTTCGACAACGAC	FSSLPFQDQSCLLKGGVLEICVLRGALVYDPLKNRWPNANMSMYKDAPTLKLDNIGHLTSSRIFQMHMEF
	CGGAGGCAAATCCATTTACAATTATTCGTCGGACGACGGGGCTTCGACGTCGAGCCTCGGCGACTACGAG	INTIQQMGVDEPTIMLLILIVLFTPERVGLVRTRWIEKYQAYYTSLLERYMGWRFGTTRSKYMFGKLLTK
	CCTCAGATCGAGCGGATGATCGATTTCTTGGCCCCGCTCGAAATCAAAGAAATCGAATCGATCGTCACTA	LSDLRELSDTHNRHNLQLGNDEISSIQHQLQHLKINPYPECKVIPDDVDGPAAAALMADPSAAIHPGGGF
	AATACATGCACGCCTACCAGCACGTTCCCTACCGCACGGAATTGCGATTCTTCGATCAAGATCGCCCCGG	PAEGAQQSFYAPASDAQSTRTYTSCASNIQQPNVPGGTATSYVPQHQFPPVQQQQQQQQQQHPYAQSYPA
	CGTCCAAGTCATGGAGATGTTTGGGACGCTGATTCGTCGATTCGCCTTTTACGCCCGACTGATGGCCGAC	SGMAQHQSSQHYITREPSSLSSSSSYSSWSCCEEGVHPGAGQQEAYQAYQQQQQQQQQPNPEMANMALQF
	TTCTCGAGTTTACCTTTCCAGGATCAGAGCTGCCTGCTGAAAGGTGGCGTCCTGGAAATTTGCGTGTTGA	MQAIQQSVNQVVNVPDFGFDWVKPDYQFDPMADDDLADAITTQTQSPTHQTYSISSLEDPSSPESKSSGS
	GGGGGGCCCTCGTCTACGACCCGTTGAAGAATCGCTGGCCCAACGCCAACATGTCCATGTACAAGGACGC	SCSGSCNDFNSSIVAIDNVPLTQTTMEELYEALEEYSELYDAQH*
	GCCCACTCTCAAGCTGGACAACATCGGCCACCTGACGTCGTCGCGCATCTTCCAGATGCACATGGAATTC
	ATCAACACGATCCAGCAGATGGGCGTCGATGAGCCGACCATCATGCTGCTAATTTTAATCGTCCTCTTCA
	CGCCCGAACGGGTCGGACTGGTCCGCACCCGATGGATCGAGAAATACCAGGCCTACTACACGTCGCTGCT
	GGAGCGCTACATGGGCTGGCGCTTCGGCACCACCCGATCCAAGTACATGTTCGGCAAGTTGCTAACGAAA
	TTGAGCGATCTGAGGGAATTGAGCGACACCCACAACCGCCACAATCTCCAATTAGGCAACGACGAGATCT
	CTTCGATCCAACACCAACTGCAGCATTTGAAAATCAATCCCTATCCGGAATGTAAAGTGATACCTGATGA
	CGTCGACGGGCCAGCAGCAGCAGCTCTAATGGCCGATCCTTCGGCCGCCATTCATCCGGGCGGAGGTTTC
	CCAGCCGAAGGAGCTCAGCAATCCTTCTACGCTCCGGCGTCCGATGCTCAATCAACGAGGACGTACACCA
	GTTGCGCCAGCAATATCCAGCAGCCGAATGTTCCCGGCGGCACCGCCACCAGTTACGTCCCCCAACATCA
	ATTTCCACCCGTTCAACAACAACAGCAGCAGCAGCAGCAACAACATCCGTACGCTCAGTCGTATCCCGCG
	AGTGGCATGGCCCAGCATCAGTCGAGTCAGCACTACATCACACGAGAACCATCCAGCTTGTCTTCTTCTT
	CCTCTTATTCCTCTTGGTCGTGTTGCGAAGAAGGAGTCCATCCAGGAGCAGGACAGCAAGAAGCCTACCA
	AGCTTATCAGCAGCAACAACAGCAACAACAACAACCCAACCCCGAAATGGCCAACATGGCCCTCCAGTTC
	ATGCAAGCCATCCAGCAATCCGTCAACCAGGTGGTCAACGTACCCGATTTCGGTTTCGACTGGGTCAAAC
	CCGACTACCAGTTCGATCCGATGGCCGACGACGATTTGGCGGATGCTATTACCACCCAGACGCAATCGCC
	GACCCACCAGACGTATTCCATCTCCTCGCTGGAGGATCCGTCGTCGCCGGAATCGAAATCGAGCGGCAGC
	AGCTGCAGCGGCAGTTGCAACGACTTCAATTCGTCGATTGTGGCGATCGACAACGTCCCTCTGACTCAGA
	CAACTATGGAGGAACTCTACGAAGCGTTGGAAGAGTATTCAGAGCTCTACGACGCCCAGCATTGA
305753	ATGGATGACAGCAACAGTTCTCTAGGCTCCAGCAACGAAGAAAATGCT	>WBA_NCBI_GNO_4000028 [Dappu1:442655]	Dappu1/scaffold_40:123499-125619	DpHR97g	442655	N	EST evidence
	GTCCCTGAAAACAAGTCAACAAACAAGATCTGTGGGGTGTGTGGTGATAAGGCAAAAAGTTACCACTTTG	MDDSNSSLGSSNEENAVPENKSTNKICGVCGDKAKSYHFGGLCCESCKAFFRRAMQNDSFKAFFCVHGQS
	GTGGACTGTGTTGTGAATCCTGCAAAGCCTTTTTTCGAAGAGCAATGCAAAATGATTCCTTCAAGGCATT	CIVNKENRRSCQKCRIQKCFSIGMEKGWLRTDEENVKMREAKLVNKPAKQNVELDELGIRSSSPDSASQN
	TTTCTGTGTCCACGGCCAATCTTGTATTGTAAACAAGGAAAATAGAAGATCGTGCCAGAAGTGTAGGATC	TSTYQPRFENILVYLMPEDVKFLEKIVDDYWKAYKQVPFGAEVTQNSTPRSGLQVISMFTTGIRRWASFA
	CAGAAATGTTTCTCAATAGGAATGGAGAAAGGATGGCTTCGAACTGATGAAGAAAATGTGAAAATGAGAG	RSLTEFSSLCRQDQATLLQAAVMQLSILRAVASFRMTDKEWRINTPVDEFTPSLSLEDVQRLLSPQLAEM
	AAGCGAAGCTAGTCAATAAGCCTGCAAAGCAAAATGTTGAGTTAGATGAGCTAGGAATCAGAAGCAGCAG	HLTFISSVQKLKVDEPTIMLLSLITLFTPERADLVARESIVKAQEQYILLLERYCHWKYGPDDKGRTFAN
	TCCTGATTCAGCTTCGCAAAACACTTCTACCTACCAACCCAGATTTGAAAATATCCTTGTTTATCTAATG	LLAKMSDLRELSDVHSDHQVRFANQDLHKLYQELDAEPRPHVNMDLNNTSHFLSAMEFSILKTHHTLPKP
	CCAGAGGATGTGAAATTTTTAGAAAAAATTGTCGATGACTATTGGAAAGCTTACAAGCAAGTACCTTTTG	EPVADPTYRELAQIEEMCAVLEGKEKETANDENQINMEETDNPVKDETLSCTK*
	GAGCCGAAGTGACGCAGAACAGTACACCACGAAGCGGTTTGCAAGTGATCAGCATGTTCACCACAGGCAT
	CCGCCGATGGGCTTCCTTTGCCCGCTCTCTGACCGAGTTCTCATCTCTCTGCCGACAAGATCAAGCGACC
	CTATTGCAAGCAGCGGTCATGCAGTTATCAATTCTTCGTGCAGTCGCTTCGTTTCGTATGACGGACAAGG
	AATGGCGAATCAACACGCCAGTTGACGAATTTACACCATCGCTAAGCCTGGAAGATGTCCAGCGTCTTCT
	CTCCCCTCAATTGGCTGAGATGCATCTGACTTTTATCTCGTCAGTGCAGAAACTTAAAGTTGACGAGCCC
	ACTATCATGTTGTTGAGTCTCATTACCTTATTCACGCCGGAGCGGGCCGACCTTGTCGCTCGCGAATCCA
	TAGTTAAAGCTCAAGAACAGTACATTTTACTTCTAGAACGCTATTGTCACTGGAAATACGGACCCGACGA
	CAAAGGACGGACGTTTGCAAATCTTCTGGCCAAAATGAGCGATTTACGCGAGTTGAGCGACGTTCACAGC
	GATCACCAAGTGCGCTTCGCCAACCAAGATTTGCATAAACTCTACCAGGAGCTAGATGCTGAGCCACGCC
	CCCACGTGAATATGGACCTAAACAATACAAGTCATTTCCTCAGCGCCATGGAATTCAGTATCCTAAAGAC
	TCACCATACACTCCCGAAACCAGAACCCGTCGCTGATCCAACCTACCGAGAACTGGCGCAAATTGAAGAA
	ATGTGTGCCGTCTTGGAAGGCAAAGAGAAAGAAACGGCCAACGATGAAAATCAGATAAACATGGAGGAAA
	CAGATAACCCAGTTAAAGACGAAACACTGTCGTGTACAAAATAG
290673	ATGAATCAAAAGTGTAAGGTGTGCGGCGAACCGGCTGCCGGCTTCCACTTTGGCGCTTTTACCTGCGAGG	>FPO_gw1.43.170.1 [Dappu1:290673]	Dappu1/scaffold_43:250370-253034	DpKNR	290673	N	edited by Francis Poulin: No or very questionable EST data
	GATGCAAATCGTTTTTCGGCCGGACGTACAGCAATGTGTCGGCCATCGGCGACTGCAAGAACGGCGGCCA	MNQKCKVCGEPAAGFHFGAFTCEGCKSFFGRTYSNVSAIGDCKNGGQCVINKKNRTTCKACRLRKCLLVG		DpKNR-R1
	GTGCGTCATCAACAAGAAGAACCGGACGACTTGCAAGGCCTGCCGACTGCGCAAATGCCTCCTGGTGGGC	MSKSGSRYGRRSNWFKIHCLLQEQTGLEAPLGSSGLGGGGSGNHSDLSMFKHHHALATSSRSPDGCSNSD
	ATGTCCAAAAGCGGCTCCCGTTACGGCCGCCGCTCCAACTGGTTCAAAATCCATTGCCTCCTCCAGGAGC	TAGDKEKSGHNNNNNNNNMSSSSSVASGRSDSPMDDNDDCAASKENLRMLLTGSPSESFNNIFHHHYHNH
	AGACGGGACTGGAGGCGCCGCTGGGCAGCTCCGGACTGGGCGGCGGCGGTAGCGGCAACCATTCGGACCT	MRKSSSSTSPIRGGGGGGLLAIAGMPFGHLHHSTASSPLVDPVRTSSPKLPGESSGGSASGHRSLVHPSS
	CTCCATGTTCAAACATCATCACGCCCTGGCCACCAGTAGCAGAAGCCCCGACGGATGCAGCAATTCCGAC	HLLYPLIARHHQGALHPYHRSPPTHDMRRSRSPASAVPSPVDSDVPEQDGPIDLSCKASSSSSSSSPFGH
	ACGGCCGGCGACAAGGAGAAATCAGGTCACAACAACAACAACAACAACAACAACATGTCCTCCTCCTCGT	QQSMCHIRAEILTELDDDEDHHHLMTSETGGAPLDLTTKG*
	CGGTGGCGTCCGGGCGCAGTGATTCGCCCATGGACGACAACGACGACTGCGCCGCATCCAAGGAAAACCT
	GCGGATGCTCTTGACTGGAAGTCCGTCCGAGTCGTTCAACAACATCTTCCACCACCACTACCACAACCAC
	ATGCGGAAGAGTTCCAGTTCCACGTCGCCCATCAGAGGAGGAGGAGGAGGGGGACTCTTGGCCATCGCCG
	GAATGCCTTTCGGTCACCTTCATCACTCGACTGCGTCATCGCCGCTTGTCGATCCCGTCCGGACGAGTAG
	CCCCAAACTGCCGGGCGAATCCAGCGGCGGATCGGCTAGCGGACATCGATCTCTGGTTCACCCGAGTAGT
	CATCTCCTTTACCCGCTGATCGCCCGCCACCACCAGGGCGCCCTGCATCCGTACCACCGGTCGCCGCCGA
	CTCACGACATGCGGAGGTCGAGAAGTCCGGCCTCCGCCGTCCCCAGTCCGGTGGACTCTGACGTTCCGGA
	ACAAGACGGTCCCATCGATTTGTCCTGCAAGGCTTCGTCCTCTTCGTCGTCGTCGTCGCCATTCGGCCAC
	CAGCAATCCATGTGCCACATCCGGGCGGAGATCCTGACGGAATTGGACGACGACGAGGACCATCACCATT
	TGATGACGAGTGAAACGGGAGGAGCCCCGCTGGATCTCACCACCAAAGGATGA
290668	ATGAACCAGCTGTGCAAAGTGTGCGGTGAGCCAGCTGCCGGCTTCCACTTTGGCGCCTTCACCTGCGAGG	>FPO_gw1.43.164.1 [Dappu1:290668]	Dappu1/scaffold_43:295311-302746	DpEGON	290668	Y	edited by Francis Poulin: EST data for 3'-untranslated region
	GTTGCAAGTCGTTCTTCGGGCGATCGTACAACAACCTGTCGGTGATATCAGAGTGCAAGAACGGCGGCCA	MNQLCKVCGEPAAGFHFGAFTCEGCKSFFGRSYNNLSVISECKNGGQCVINKKNRTSCKACRLRKCLLVG		now
	GTGCGTCATCAACAAGAAGAACCGGACGTCTTGCAAGGCCTGCCGACTGCGCAAATGCCTCCTGGTGGGC	MSKSGSRYGRRSNWFKLHCLMQEQGPVSSVSVSSSSPNSNGNNNNNISSSNNNNNNNNSGSMSMGGNNPS		DpKNR-R2
	ATGTCCAAAAGCGGCTCCCGTTACGGTCGCCGCTCCAACTGGTTCAAACTCCACTGTCTCATGCAGGAGC	PNSSAESFGVHHQPDSFHHHHQQALRRAGFHQHHLMTAAAMVVGGPGVPSSMSSNESNKDDAEAECKNSS
	AAGGGCCCGTTTCCTCCGTGTCCGTCTCCTCTTCCTCGCCGAATTCCAACGGCAACAACAACAACAACAT	ASPSVSSPGSPHHSDSSLELDPSSVPSGERSSGKQSHRGHHNNHHSSLHHHAALASLAGHHHNPFGLKQP
	CAGCAGCAGTAACAACAACAACAATAACAATAACAGCGGCTCCATGTCGATGGGTGGCAACAACCCGTCG	FNPADFFRPLGMPMLPPHLQAAAAAAAAAAAAANLHHHHGFYPPNLPAPRLLFPAGMGFPSSVNTPPTSL
	CCGAATTCGTCGGCCGAGTCCTTCGGCGTTCACCACCAACCGGACAGTTTCCATCATCACCATCAGCAGG	SGSGSKSHSSSSATPNSLLLDAAGARAAKKFNIESMLHLHQQQQQQQQEQLQKQQQQQQLKRSTSSSSLK
	CACTGCGACGGGCCGGTTTCCATCAGCACCACTTGATGACCGCGGCCGCCATGGTCGTGGGTGGCCCCGG	LTPPPSQQRSAPAEEEQDTPMDLSVRSSSVAIKDENLSEHSGCAGSYHRLYHGDSDYDSNESDTLNAADI
	AGTACCGTCCAGCATGTCCAGCAACGAGTCGAACAAAGATGACGCCGAAGCCGAGTGCAAGAATTCGTCG	DDIDDDDSDHHAGGADGGSDMERKPFIPLDLTRK*
	GCCTCTCCGTCCGTCAGCTCGCCCGGATCACCTCACCACTCGGATTCTTCGCTGGAGTTGGATCCGTCTT
	CGGTGCCCAGCGGGGAGCGAAGCAGTGGCAAGCAGAGCCACCGGGGGCACCACAACAACCACCACAGCAG
	TTTACATCACCACGCCGCACTGGCCAGTCTGGCCGGTCACCACCACAATCCTTTCGGTCTGAAACAGCCG
	TTCAATCCGGCCGATTTCTTCCGGCCTTTGGGTATGCCGATGCTTCCGCCTCACTTGCAAGCAGCGGCGG
	CGGCTGCGGCGGCTGCTGCGGCTGCGGCCAACCTCCACCATCACCACGGATTCTATCCGCCAAACCTTCC
	GGCGCCTAGGCTCCTGTTTCCAGCCGGAATGGGCTTCCCGTCGTCGGTCAATACGCCGCCCACCAGTCTC
	AGCGGCAGCGGGTCCAAGTCTCACAGCTCCTCCTCGGCCACGCCCAACTCACTTCTGCTGGATGCCGCCG
	GAGCCAGAGCCGCCAAAAAGTTCAACATCGAGTCGATGCTTCACCTCCACCAGCAGCAGCAACAGCAGCA
	ACAGGAACAGCTGCAGAAACAACAACAACAGCAACAACTCAAGCGTTCTACCTCGTCATCGTCGCTCAAG
	CTGACGCCCCCGCCGTCTCAGCAGCGATCGGCGCCGGCGGAGGAGGAGCAGGACACGCCGATGGATCTGT
	CGGTGAGGAGTTCGTCGGTGGCCATCAAGGACGAAAACCTGTCGGAGCACTCGGGTTGCGCCGGATCGTA
	CCACCGACTCTATCACGGCGATTCCGATTACGACAGTAACGAGAGCGACACGCTCAACGCCGCCGACATT
	GACGACATCGACGACGACGATTCGGATCATCACGCCGGAGGAGCTGACGGTGGCAGCGACATGGAACGGA
	AACCTTTTATTCCGCTAGATTTGACGCGGAAGTAAAAACAAAACAAAAAAAAGACAAAAATGGTATTAGA
	TAGGACGGCGCGTATGCATCATTAGAGATTAGAGCCATTGTAGGACCGTGCTGTGCCACTCACTTGTGCC
	CTGGGCGTGGCTTATTCCTTATTTCTCCCCTCCCGTTTTGATTCTTTTCGTTCGTGTCAAACTCACTAGA
	CCAACTACTTGTACTGCCCGCCTTCTCTCTCTCTCTCTCTCCACCACATTCAACCAAAACGTTGTTGATC
	CTCAAAAACACATTCCGGAATTGAATGGCGAACAAAAAGAAACGAATCGTTCCGGAAACCAAAAGACAAA
	AAAAAACATAAAAATTCGATTAGAGAATCTATATATCAAATTCCCGGTGGTGTTTTTTTTTCTTTCAAAT
	TTTTAATTCAATTTGTAATGTTTGTTATTACTATGTATCTCGACTGTGAGTGTGAGTGTATTCCGTTTTC
	GACGTGTTTAGGATGTGGATATCGGATTAACAAATCCCCGCGTTCATTTCCATAATAATGGCCAGTTCGT
	TGCGCGTTTGGGTTTTTTTTCCGTTCTCGAAACGACGATGAGACAAGCACTTTTCTTTCACGATAAGATT
	TCCAAATTCTAGGTTGCCAATAATGATTCCGATGAGATGACTAAGTTGTGTCAAGATTCTTTTCAGAGCC
	TAAAAAAGTTATGTCGACGCCATATGGCTGTCGGCCATGGTGTATATTTCATCCCTTGTTTGATTGATAA
	ACTTTGCATACAGTACAGCAGTGCGCAGCAGTTGATTCATCGCT
316465	ATGGTTTCCAGAACTTTTCCAGTGTTCGATTCCATTATACGAGATCTGGCCGAAAAATTGGAAGTCGATG	>TGA_NCBI_GNO_1700260 [Dappu1:442726]	Dappu1/scaffold_17:1052444-1053994	DpTHRL	442726	N	EST evidence of 5'-end
	ATTCATTAATTTGTAAGGAACGAATGGAAGAACCAAGAAAAGACCATACAACTTCCGTCAAAGACAAGAC	MVSRTFPVFDSIIRDLAEKLEVDDSLICKERMEEPRKDHTTSVKDKTIKVCSVCGDYASGFHYKCWTCEG		DpHR11	316465
	TATAAAAGTCTGCAGCGTTTGCGGTGATTACGCATCTGGATTCCATTACAAATGCTGGACTTGTGAAGGT	CKGFFRRSISKYSTYTCERNNNCVMEKYSRNHCQKCRYEKCLAVGMVPNASQGSVPPPPTPTDNPSKYVV
	TGCAAGGGTTTCTTCCGGCGTAGTATCTCAAAGTATTCAACCTACACGTGTGAGAGGAATAATAACTGTG	RESNITPISKTTVVKRRFPQQVIQRNPVNELLGPIVRAYRETFTRVGPSRSNSLLHVDDTNSMGVLQIGD
	TCATGGAGAAATACTCCCGGAACCATTGCCAGAAATGTCGTTACGAAAAATGCCTAGCTGTCGGGATGGT	LLTPTISKVITFAKDLPGFNTFSTDDQICLLGGSCMEILCLRVALRFDVERQGFHLRGDRFLTRTDILAK
	TCCAAACGCATCGCAAGGCAGCGTACCCCCACCACCCACGCCTACCGACAATCCATCGAAATATGTCGTG	PELGMLSPLFNYAQRVADLKLDEAEAATVMATWILQSSRPDLKEPEGVEVFQESIMNVSMSYAKNGAHAS
	AGGGAAAGCAACATCACGCCAATTTCAAAAACAACCGTCGTCAAGAGACGTTTCCCCCAACAGGTGATCC	DELRWLKTLMTRCPPLRGISVYTLPDRLAIYLFIEHVATLPISFMHLFEEDE*
	AGCGCAATCCCGTGAACGAGCTACTTGGTCCAATCGTTCGTGCTTATCGGGAGACTTTCACTAGAGTCGG
	ACCTAGTCGGAGTAATTCCCTGCTTCACGTAGACGACACCAATTCTATGGGAGTTCTTCAGATAGGTGAC
	CTTTTAACGCCGACTATTAGCAAGGTCATCACGTTTGCTAAAGACCTTCCTGGGTTTAACACTTTCTCTA
	CAGACGACCAGATTTGCCTATTAGGAGGATCGTGTATGGAGATTCTCTGTCTGCGAGTTGCACTGAGATT
	CGATGTTGAACGTCAAGGATTCCATTTGCGAGGTGATCGTTTTCTGACTCGAACGGATATTTTAGCTAAA
	CCGGAGCTGGGAATGTTGTCGCCACTTTTTAACTACGCACAACGCGTAGCTGATTTGAAATTGGACGAAG
	CCGAGGCCGCCACTGTGATGGCTACGTGGATTCTTCAATCATCTAGACCGGATTTGAAAGAACCAGAAGG
	TGTAGAGGTGTTCCAGGAATCAATTATGAACGTGTCCATGTCGTACGCCAAGAATGGAGCTCACGCTTCG
	GACGAACTACGGTGGCTGAAAACGCTGATGACACGTTGTCCACCTTTGCGAGGAATTTCTGTTTATACTC
	TCCCGGATCGATTGGCCATTTATTTATTTATTGAACACGTTGCCACGCTACCCATTTCTTTCATGCACCT
	TTTCGAGGAAGACGAATGA
219609	ACACACAAATAGCTCGACCGCCATGGAGGCAGCTTCTTATTAGTGTTTCATCGTTCGACGTTATTCAACG	>TGA_estExt_Genewise1.C_3280011 [Dappu1:442727]	Dappu1/scaffold_328:61511-63700	DpRXR	442727	N	highly expressed
	TAACCTCATTTCAGAAATACAGATTTAGAAGGTGTGTTGGTGTGTAACAAAGGGAGTACTCTCGAAATCG	MSSLGPQSPIDMKPDTATLMAGFSPGSVGGGNSPTSPRSGLGFSLPQPSFTIGHSGYLNNSNGSKSGHYP
	TAGTAGTGAAAGTGGTTTTCCCTTTTCAGCTGACATCGCAATAGATCGACCATGTCCAGCCTGGGACCTC	PNHPLSNSKHLCSICGDRASGKHYGVYSCEGCKGFFKRTVRKDLTYACREDRQCLIDKRQRNRCQYCRYQ
	AGTCGCCGATCGACATGAAACCCGATACAGCCACATTGATGGCTGGCTTCAGCCCTGGTTCTGTAGGAGG	KCLQMGMKREAVQEERQRNKEKGEMDMDATSGGQGDMPIDRVLEAEKRVECKDEPQVNSATAALGNICAA
	AGGAAACAGCCCCACCAGTCCAAGGTCTGGATTGGGTTTCAGTTTGCCACAGCCGTCCTTCACCATTGGT	TDKQLFQLVEWAKHIPHFTELPLDDQVVLLRAGWNELLIAAFSHRSVGVKDGIVLATGLVIHRNSAHQAG
	CACTCGGGTTACTTGAACAATTCCAATGGCTCCAAGTCCGGACATTATCCACCAAATCATCCGCTCAGCA	VGSIFDRVLTELVSKMREMKLDLAELGCLRAIILFNPDPKGLKSVSQVEALREKVYATLEEYTRTNYADE
	ACTCCAAACACCTGTGCAGCATCTGTGGCGACAGAGCCAGTGGGAAACACTATGGCGTGTACAGCTGCGA	PGRFAKLLLRLPALRSIGLKCLEHLFFFKLIGDTPIESFLLEMLEAPAET*
	AGGCTGCAAAGGATTTTTCAAGAGAACAGTCAGGAAAGACTTGACTTATGCATGCCGTGAAGATCGCCAG
	TGCTTAATTGACAAGCGTCAGAGAAATCGGTGCCAGTATTGCCGCTATCAGAAATGCCTTCAGATGGGCA
	TGAAGCGAGAAGCCGTTCAAGAGGAGAGGCAACGCAACAAGGAAAAGGGAGAAATGGATATGGATGCCAC
	CAGTGGTGGCCAAGGCGACATGCCAATCGATCGAGTTTTGGAAGCTGAAAAACGTGTCGAGTGCAAGGAT
	GAGCCCCAGGTGAATTCAGCCACTGCCGCTCTAGGCAATATATGCGCTGCTACAGATAAGCAACTTTTCC
	AACTGGTTGAGTGGGCTAAACACATCCCACATTTCACGGAATTGCCCCTTGACGACCAAGTCGTTTTGCT
	CAGAGCTGGCTGGAATGAACTGCTGATTGCTGCATTTTCTCATCGTTCGGTCGGTGTCAAGGACGGTATC
	GTCCTTGCTACTGGACTTGTTATTCACAGGAACTCGGCTCACCAGGCTGGCGTCGGATCGATCTTTGATC
	GTGTGCTTACCGAACTCGTCTCCAAAATGAGGGAAATGAAACTCGATCTGGCCGAATTGGGTTGTCTGAG
	AGCCATCATCTTGTTCAACCCAGATCCTAAAGGCTTAAAATCTGTTTCGCAAGTGGAAGCTCTGCGTGAA
	AAAGTGTATGCCACGCTTGAGGAATACACGCGAACAAATTACGCCGACGAACCGGGACGCTTCGCTAAAC
	TTCTCCTACGCCTTCCTGCTCTACGCTCCATCGGCCTCAAATGCCTCGAGCATCTCTTCTTTTTTAAACT
	CATCGGAGACACACCCATTGAATCCTTCCTGCTCGAAATGTTGGAAGCGCCTGCAGAGACTTAAAAGAAA
	CAATCTAGTTTTTCTATTTTTTTGCAGCTGGTGGAACCACATCTATTCGTGCATTGTATAGTGTTTCTTG
	GCGATTTGGTGAGACAAACGAAGTTACTTGCCCTTTCTTGCTTATCAACGTACTT
309721	AGTCGCTAGATGTTCGCCTCTGCGCACACTACACACTACACTCTCCCCCCCAACAACCAGAGAGGACCAC	>WBA_TGA_estExt_Genewise1.C_10395 [Dappu1:442814]	Dappu1/scaffold_1:1889186-1896349	DpE75	442814	Y	ESTs suggest different 2nd exon than annotation
205205	ACTCTATTCGTATTAAGGTGGATTTTTGGAAACACTTTCTTTCAGTGTCTTGTTCATCGCCGTCGTGTGC	MRSEIVVGGENGKEPTEPSVLMLQNMAVHHHHHHQDPCSRSVIIHPPSHHQVVQQQMVNDVVHPGPVSAM
	GAAAGTGATCGAATTCGGTGCCTTTTTCATTTTGAATTTGATTTGATAAAAAAAAGGGAATTTGATTATT	FAPPLPIQNERREFREPELDIEFDGTTVLCRVCGDKASGFHYGVHSCEGCKGFFRRSIQQKIQYRPCTKN
	TTTATCCAAACCAAAATGAGAAGTGAAATTGTTGTGGGCGGTGAGAATGGCAAAGAACCTACTGAACCTT	QQCSILRINRNRCQYCRLKKCIAVGMSRDAVRFGRVPKREKAKILAAMQSVNARLAERSLPAEFADEVQL
	CGGTTTTAATGTTGCAAAATATGGCGGTACATCATCATCATCATCATCAGGATCCTTGCTCGCGATCCGT	MQSVVRAHMETCDFTREKVQILMADAHRQPNYTACPPTLACPLNPTPAPSNGQQQLLQDFSERFLPAIRD
	CATCATCCATCCGCCGTCGCATCATCAAGTTGTTCAGCAACAAATGGTGAACGATGTCGTTCACCCGGGG	VVEFAKRLPGFTLLAEDDKVTLLKPGVFEVLLVRLAAMFDSQSNTMLCLNGQLLRRDALHNSSNARFLMD
	CCAGTTTCGGCAATGTTTGCACCTCCTTTACCCATTCAGAATGAGAGGAGAGAATTTCGAGAGCCTGAAC	SMFEFAERLNSLALNDSELGLFCAVVVIAADRPGLRNVELVERMQSKLRSVLENVLNQAHPDKAGLFLEL
	TCGATATAGAATTTGACGGAACGACTGTCCTGTGCCGCGTTTGCGGAGATAAAGCTTCCGGCTTCCATTA	LRKIPDLRTLNTLHSEKLLAFKMTEQQQQQQQHYNHHAQQQTPPPTASPWHNDRDSYDEEGGAKSPMGSV
	TGGCGTCCATTCGTGTGAAGGCTGCAAGGGTTTCTTCAGACGGAGCATTCAACAAAAGATCCAGTATCGG	SSSGAESICSGVEGTSSMSDLPLLAAVAGSAVPLMSGGSHRRRLRGPSENGSSSMSSDGEEMDSTGRSLM
	CCGTGCACCAAGAATCAGCAGTGCTCCATTCTGCGCATCAATCGCAATCGATGCCAATACTGTCGACTCA	RMVESPPRTHSAGAGSNAGSSCPYSKMRKLDSPDDSGIESGVDRYEKMSTASRSTNTSLCSSPRSSLEDK
	AGAAGTGCATCGCTGTCGGAATGAGCCGTGATGCTGTTCGATTTGGTCGTGTACCGAAGCGGGAAAAGGC	VKEVDEMQQHHHHHHHHHAAPSAGGRVGQSSVDDMPVLKRVLQAPPLFDTNSLMDEAYKPHKKFRALTRC
	CAAGATTTTGGCGGCCATGCAGTCGGTGAACGCCAGACTGGCTGAGCGTTCACTTCCGGCCGAATTTGCT	AGSKGEESPMRVPAVSSPTSSSSSTSTVSVFALTSPPSTSSSSSLLASSLSSGVVSSLTSTHSTLARSLM
	GATGAAGTTCAGTTGATGCAATCTGTCGTCCGTGCCCACATGGAGACGTGCGATTTCACCCGCGAAAAAG	EGPKMVSTEQQRRADLIVANIMKGNVTGSSPTPSSSSQNYCPSPLSSSSSNGQQRTVLTSGPLYAGSSSP
	TTCAAATTTTGATGGCCGATGCCCATCGCCAGCCCAACTACACGGCCTGCCCGCCCACTTTGGCTTGCCC	SSWNYHHHQRSSPVSPPHHSSPSPSSSRIPQQQQQQQQQPESVSSVGADSQPLNLSLKSPSSSPARPTTP
	GTTGAATCCGACGCCAGCGCCATCCAACGGCCAACAGCAATTGCTGCAGGATTTCTCCGAGCGCTTCCTT	VTQHNNTHYFPLHA*
	CCGGCCATCCGCGATGTGGTGGAATTCGCCAAACGTTTGCCCGGCTTCACCCTATTGGCCGAAGACGATA
	AAGTCACGCTCTTGAAACCCGGAGTCTTTGAAGTACTTCTCGTTCGATTGGCCGCCATGTTTGACTCACA
	GAGCAACACCATGCTGTGCTTGAACGGCCAACTACTAAGAAGGGACGCCCTTCACAATTCGTCCAACGCC
	CGCTTTTTAATGGATTCCATGTTTGAATTTGCCGAGAGACTCAACAGCCTGGCACTCAATGACTCTGAAT
	TGGGTCTCTTTTGCGCCGTTGTCGTCATCGCTGCCGATCGACCTGGATTGAGGAATGTGGAATTGGTGGA
	GCGGATGCAATCGAAATTGCGATCCGTCTTGGAGAATGTTTTGAATCAAGCCCATCCTGACAAGGCTGGA
	CTCTTTTTGGAATTGTTGCGCAAGATTCCCGACCTGCGCACGCTCAACACCCTTCACTCTGAAAAATTGC
	TGGCCTTCAAGATGACTGAGCAGCAGCAACAACAACAACAACATTATAATCATCATGCGCAGCAGCAGAC
	TCCTCCCCCGACTGCCAGTCCTTGGCACAACGACAGGGACAGCTACGACGAAGAAGGTGGCGCCAAGAGT
	CCGATGGGATCCGTGTCCAGCAGCGGCGCTGAATCGATTTGCTCCGGCGTCGAAGGCACTTCGTCGATGA
	GCGATTTGCCGCTATTGGCCGCTGTTGCCGGAAGCGCTGTGCCGCTCATGTCTGGCGGCTCACACCGACG
	CCGACTTCGCGGCCCGTCGGAGAACGGATCATCTTCCATGTCGAGCGACGGCGAAGAAATGGATTCCACC
	GGCCGTTCTCTGATGAGGATGGTCGAATCGCCTCCGCGGACCCACAGCGCTGGAGCCGGAAGCAATGCCG
	GCAGCAGCTGCCCTTATTCAAAGATGCGCAAATTGGATTCTCCGGATGATTCCGGGATCGAATCGGGTGT
	GGATCGCTACGAGAAAATGTCGACGGCTTCCCGGTCGACCAACACGTCCCTTTGCTCATCACCGCGCTCT
	TCGCTGGAAGACAAAGTCAAAGAAGTGGATGAGATGCAGCAACATCATCACCACCATCATCATCATCATG
	CGGCTCCATCGGCCGGCGGCCGTGTCGGCCAGTCGAGCGTCGACGACATGCCCGTCTTGAAGCGAGTCCT
	TCAGGCTCCGCCTCTTTTCGACACCAACTCTCTGATGGACGAGGCGTACAAACCGCACAAGAAATTCCGG
	GCTCTGACGCGTTGCGCCGGAAGCAAAGGCGAAGAATCGCCGATGCGAGTGCCGGCCGTCAGCTCGCCGA
	CCTCTTCTTCATCGTCCACGTCGACCGTGAGCGTCTTTGCCTTGACGTCTCCTCCGTCGACGTCGTCGTC
	GTCGTCGTTGCTGGCGTCTTCGTTGTCTTCGGGCGTCGTCAGTTCGCTGACGTCGACCCACTCGACCCTG
	GCCCGTTCCCTGATGGAAGGTCCCAAAATGGTCAGCACCGAACAGCAGCGCCGCGCCGATCTCATCGTCG
	CCAACATCATGAAGGGCAACGTGACGGGCTCATCGCCCACACCTTCATCGTCCAGCCAAAACTATTGTCC
	GTCACCCCTTTCCAGCAGCAGCAGTAACGGACAACAAAGAACCGTTTTGACTTCCGGTCCACTTTACGCC
	GGCTCTTCCTCGCCATCTAGCTGGAACTACCACCACCATCAGAGGTCGTCGCCAGTGTCTCCTCCACATC
	ACTCTAGCCCAAGTCCCAGCAGCAGCCGAATTCCGCAACAACAACAACAACAGCAACAACAACCGGAATC
	GGTTTCTTCAGTTGGAGCCGATTCACAACCGTTGAATTTGTCGCTCAAGTCGCCCTCGTCGTCGCCGGCC
	AGGCCAACGACGCCAGTCACGCAGCACAACAACACTCACTATTTCCCCCTTCACGCCTAA
310185	ATGGACACACATCAGCGATTGTTATTCGTACCGTTGGCCCTTATTGCATTTCGTTATACTTTCGTCGACT	>TGA_NCBI_GNO_2300123 [Dappu1:442769]	Dappu1/scaffold_23:672087-674671	DpE78	442769	Y	No EST evidence. 3'-end changed slightly
	CGAAACAGAAGTCTAACGGCGCCGGAAGCAGTAAATCTTTCGTCCCGTGTAAAGTTTGCGGAGATAAAGC	MDTHQRLLFVPLALIAFRYTFVDSKQKSNGAGSSKSFVPCKVCGDKASGYHYGVTSCEGCKGFFRRSIQK
	CTCCGGCTATCATTACGGCGTAACATCGTGCGAAGGCTGTAAAGGTTTCTTCCGGCGGAGCATTCAGAAG	QIEYRCLRDGKCLVIRLNRNRCQYCRFKKCLAVGMSRDSVRYGRVPKRSRERGGSTNGDDCSNGAGIRSP
	CAGATCGAGTACCGGTGCTTGCGTGATGGCAAATGCCTGGTCATCCGTCTCAACCGCAACCGTTGCCAGT	GGFQQQQQQRDPESRQLAIYDTILTVSQAHHAHCAYTEEKTRNIVRTPVPIVMDEGGNNDNADETRRIAT
	ACTGCCGTTTCAAGAAATGTTTGGCCGTCGGCATGTCCCGCGACTCGGTGCGTTACGGACGAGTGCCGAA	WSALATHMTPSIQRVVEFAKRVPGFPELSQDDQLILIKIGFFEVWLGHVSRLINSQEGTMTLTDGVTLSK
	GCGATCGAGGGAGCGTGGCGGATCGACGAACGGAGACGATTGCAGCAACGGGGCCGGCATCCGCAGTCCC	PQMDLIFDADFIQTVMGFAEGLNQMSMNDSEMALFSAAVLLSPDRPVINDAKGIAQYQERITDALRLQLL
	GGTGGATTCCAGCAGCAGCAACAACAAAGAGACCCGGAAAGCCGCCAGTTAGCCATTTACGACACGATCC	RNHASDPGLINAVLQKIVELRAIGHRHQSQLDWYRRRWSLLVHLPPLFAEMFDIPRSEEDLA*
	TAACCGTGTCGCAAGCCCATCACGCTCATTGTGCCTACACAGAAGAGAAGACCCGCAACATTGTCCGCAC
	TCCCGTACCCATCGTGATGGACGAAGGTGGGAACAACGACAACGCGGATGAAACCCGACGAATAGCCACC
	TGGTCGGCGCTGGCCACTCACATGACGCCGTCCATCCAGCGCGTCGTCGAATTCGCCAAACGTGTTCCAG
	GTTTTCCGGAGTTGAGTCAGGACGATCAGTTGATCCTGATCAAGATTGGATTTTTCGAAGTGTGGCTGGG
	CCACGTCAGTCGACTGATCAACAGCCAGGAAGGAACGATGACATTGACGGACGGTGTGACCCTGTCCAAG
	CCACAGATGGACCTCATCTTTGACGCTGATTTCATCCAGACTGTCATGGGATTCGCCGAAGGCTTGAACC
	AAATGTCGATGAACGATAGTGAAATGGCTCTTTTTTCGGCCGCCGTTCTCCTATCGCCCGATCGGCCCGT
	CATTAACGACGCCAAGGGCATCGCTCAGTACCAGGAACGCATCACCGACGCTCTTCGATTACAGTTGTTG
	AGAAATCACGCCAGCGACCCGGGCCTGATCAACGCCGTTCTCCAGAAGATTGTCGAGCTGAGGGCCATTG
	GCCACCGACATCAGTCGCAGCTGGACTGGTACCGTCGCCGCTGGAGTTTGCTCGTTCACCTGCCCCCGCT
	CTTCGCCGAAATGTTTGACATCCCCCGCAGCGAGGAAGATCTGGCTTGA
311954	ATGATGGAAGCTCCGGCCGTTCCGGGTGCCAATCCGCATCATTCGATGGATATTCTCGATGAGATTTTCG	>TGA_NCBI_GNO_0500123 [Dappu1:442731]	Dappu1/scaffold_5:950270-956349	DpHR3	442731	N	EST evidence at the 3'-end
	GCAGTGAATGGTCGGCTGGCCAACAACAGGCAGCCGACAGTCAACAGCAACAACAACAACGATTATTAGT	MMEAPAVPGANPHHSMDILDEIFGSEWSAGQQQAADSQQQQQQRLLVGGVDTRTELVVRRKGGGGESGGQ
	TGGTGGTGTCGATACACGGACCGAATTGGTGGTGCGCCGTAAAGGTGGTGGTGGTGAATCAGGAGGTCAA	PPPGVPPPLQSIHQHHHQQQQQQQHPPTCLTPGPTLSQHSTTVESCFSPAAPSSQETSSVVDDNDNEAQD
	CCTCCTCCCGGTGTGCCTCCGCCTCTCCAATCGATCCACCAACACCACCACCAGCAACAACAACAACAAC	ISEHEHNNHNNLQSKAGSDFAADTTTPPPRRNSNNSIRAQIEIIPCKVCGDKSSGVHYGVITCEGCKGFF
	AACATCCGCCAACGTGCCTGACTCCCGGCCCGACGTTGAGCCAACATTCGACGACGGTCGAGTCTTGTTT	RRSQSSVVNYQCPRQKNCVVDRVNRNRCQYCRLQKCLALGMSRDAVKFGRMSKKQREKVEDEVRYHRAQM
	CTCACCGGCCGCTCCCAGCAGCCAAGAGACGAGCAGCGTCGTCGACGACAACGACAACGAAGCCCAAGAC	KAQQAETSPDSSVFDNQQPSSSDQLAPYTGGYGGDMSPYTPSGYGFTPTPHTNQGYDISGTTDYVDSTTF
	ATTAGCGAGCACGAACACAACAACCACAACAACCTCCAAAGCAAAGCCGGATCCGATTTTGCCGCCGATA	DPRQTPIEPLPDSNLVSPISELLAKTIGDAHSRTCLFSGEHIADMLRKPQDISKVHYYKNMAQEELWLEC
	CAACAACACCGCCGCCCAGAAGAAATAGTAACAATTCCATCAGAGCGCAAATTGAGATCATCCCGTGCAA	AQRLTAVIQQIIEFAKMVPGFMKLSQDDQIVLLKTGSFELAVLRMSRYYDLSQNAVLFGDTLLPVEAFLT
	GGTGTGCGGCGACAAGAGTTCGGGCGTCCATTATGGAGTCATCACCTGCGAGGGCTGCAAGGGTTTCTTC	PDSVEAKLVSAVFEFAKSLAELKLSEIQLALYSAFVLLSSDRMGLRGTLEIQRLGQAVLRALRLELSRTH
	CGGCGGTCGCAAAGTTCCGTCGTCAACTACCAATGCCCGAGACAAAAGAATTGCGTCGTCGATCGCGTCA	RTPLKGDISVADSLAARLPALREISGLHMEALARFKRATPHLEFPALHKELFSVDS*
	ACCGCAACCGATGCCAATATTGCCGCCTACAGAAATGCCTGGCACTCGGCATGTCCAGAGATGCGGTGAA
	ATTCGGTCGGATGTCGAAGAAGCAGCGGGAAAAGGTGGAGGATGAAGTGCGTTACCATCGGGCGCAAATG
	AAAGCCCAGCAAGCGGAAACGTCGCCCGATAGTAGCGTCTTTGACAACCAACAGCCGTCGTCGTCTGACC
	AACTGGCGCCCTACACCGGCGGTTATGGCGGTGACATGAGTCCCTACACGCCGTCCGGTTACGGATTCAC
	GCCGACGCCACACACGAATCAAGGTTACGATATTAGCGGCACGACGGATTATGTGGATAGCACAACCTTC
	GACCCTCGACAGACGCCCATCGAACCGTTGCCGGACAGCAATTTGGTTTCGCCTATCTCAGAACTGTTGG
	CCAAGACCATCGGCGACGCTCACAGCCGGACGTGTCTCTTCAGCGGGGAGCACATCGCCGACATGTTGCG
	CAAACCGCAGGATATTTCTAAAGTGCATTATTACAAAAACATGGCACAAGAGGAGCTCTGGTTAGAATGC
	GCCCAAAGATTGACGGCTGTTATTCAGCAAATTATCGAATTTGCCAAAATGGTTCCCGGATTCATGAAAC
	TTTCTCAGGATGATCAGATTGTTCTTCTGAAAACAGGGAGCTTTGAGCTGGCCGTTTTGCGGATGAGTCG
	CTACTACGACCTGAGCCAGAACGCGGTGCTGTTCGGCGACACGCTCCTGCCGGTCGAGGCTTTTCTAACG
	CCGGATTCAGTCGAGGCCAAATTGGTTTCGGCTGTTTTTGAATTTGCCAAAAGCCTGGCCGAACTGAAGC
	TCAGTGAGATCCAGTTGGCGCTCTACTCCGCCTTTGTCCTCCTCTCAAGTGATCGAATGGGACTAAGGGG
	TACACTGGAAATCCAGCGGCTTGGCCAAGCCGTTTTACGGGCGTTGCGTCTCGAACTCTCTCGTACGCAT
	CGAACTCCTTTGAAAGGCGACATCTCCGTGGCCGATTCTCTGGCCGCCAGACTTCCGGCCCTTAGGGAAA
	TCTCCGGACTTCACATGGAGGCGTTGGCCAGGTTCAAACGAGCCACGCCTCATCTGGAATTCCCAGCCCT
	GCACAAGGAACTCTTTTCCGTGGATAGTTAGAAGACCTCAAAGAGTCCAGTGGACGAGCGGGAATGTCGA
	CAACGCACGTCAACACTGAACACCACACACACACACACACACAAAAGAAACTTAGAGATAACACAAGGAA
	AGAAGAAGAAGACATTTTTAAGGCATGGGAAAATGAGGAATTAAAAAAAAAATCAGTGAAACCACCGGAT
	TCTTCTCTTTTTATATCTTTTATATATCATGTTTTCATTTTATTTGTCTGTTTACAAATTTCCCATGTGT
	GTGTGTGTGTGTGTGTAAATGCCGACATACCGCCGTTTTAGAGCCCATTTTTCAGTTTCCATTGGCAAAT
	TTCAACC
319648	ATGACCATGGGCGATCATGGTGAAGTCAGTTCGTCGTCGTCTGTTCCGATGACCACATCTTCTCCGTCTT	>WBA_NCBI_GNO_3000129 [Dappu1:442871]	Dappu1/scaffold_30:864433-869810	DpEcRa	442765	N	No EST evidence
	CGTGGCCGTCCAACAACAACAACAACCGAGTCCAGCAGCAACAACAGCAGCAGCTCAAGTACCCCTACGG	MTMGDHGEVSSSSSVPMTTSSPSSWPSNNNNNRVQQQQQQQLKYPYGHVTRGANKMLASYSLPGQVMRSN			319648		maybe EST of non-coding 3'-end, but questionable
	TCACGTGACTCGCGGTGCTAATAAAATGCTGGCCAGTTACTCTCTGCCCGGCCAAGTGATGCGCAGTAAC	AVSTTTANGHQHHQQQQQQQHLHYGGSTPQQPSTGLMQPPSFTNGIATTVVLTGLHHHHQVAGHVRQTIG			is what DGC is using
	GCTGTGAGCACGACAACGGCCAACGGCCATCAACATCATCAACAACAACAGCAACAACAACATCTGCATT	GSPSDEHSLPSSDIGEVDLDLWDLDINGPSVSPQSSTGGGHSPAVPPGRRSSDTSSTSGREDLSPPGSVN			now 442871*
	ACGGCGGATCGACTCCACAGCAGCCATCAACCGGTTTGATGCAACCGCCATCTTTCACCAATGGCATCGC	GGGGYSVDSFADAKKKKGPVPRQQEELCLVCGDRASGYHYNALTCEGCKGFFRRSITKNAVYQCKYGNGC
	CACCACCGTCGTCTTGACCGGTTTGCACCACCATCACCAGGTTGCCGGGCATGTCCGGCAGACGATCGGC	DIDMYMRRKCQECRLKKCLTVGMRPECVVPEYQCAVKREAKKAQKEKDRPNSSSLGSPDMKEPEIKAIHH
	GGAAGTCCGTCCGACGAGCATTCGCTCCCATCGTCGGACATTGGCGAAGTCGATTTGGATCTGTGGGATC	QQQQQQQQQQQQQQQQQQLQQQQQLQQQQQHIHVLDEKPMVVCGTANGGVGNGLAVKPLSPEQEELINRL
	TGGACATCAACGGACCCTCCGTCAGTCCCCAATCGTCGACGGGCGGCGGCCACAGTCCCGCCGTCCCGCC	VYFQEEFDQPSEEDLRKISTSGIHESDADAKFKHITEMTILTVQLTVEFSKRLPGFDTLLREDQITLLKA
	CGGCCGACGATCCTCCGACACATCCTCAACTTCAGGTCGAGAAGATTTGTCGCCGCCGGGCAGCGTCAAT	CSSEVMMLRCARRYDANTDSIVFANNLPYTRESYNMAGVGDTAEPLFRFGKSMSQMKVDNAEYALLTAIV
	GGCGGTGGCGGTTACTCGGTTGACAGTTTTGCCGATGCCAAGAAAAAGAAAGGTCCCGTACCGCGACAAC	IFSGERTTGIGEARPRVRPMTEFPKLLSVLTELRTLGNLNFEMCFFLKLKNKKLPPFLAEIWDVHS*
	AGGAGGAATTGTGTCTGGTCTGCGGTGATCGAGCTTCCGGTTACCACTACAACGCCCTCACCTGTGAAGG
	ATGCAAAGGATTCTTCCGGCGGAGTATCACGAAAAATGCAGTGTACCAGTGCAAGTACGGCAACGGCTGC
	GACATTGACATGTACATGAGGCGAAAGTGCCAAGAGTGCCGACTCAAAAAGTGCCTGACGGTTGGCATGC
	GACCGGAATGTGTCGTTCCAGAGTACCAGTGCGCCGTCAAAAGGGAAGCCAAGAAAGCGCAAAAGGAAAA
	GGACCGGCCCAATTCCAGTTCGCTGGGATCGCCCGACATGAAAGAGCCTGAAATCAAGGCCATCCACCAC
	CAGCAACAGCAGCAGCAGCAGCAACAACAACAACAACAGCAGCAGCAACAACAATTGCAGCAGCAGCAGC
	AGTTACAACAACAGCAGCAACACATTCACGTGTTGGATGAGAAGCCCATGGTGGTTTGCGGCACCGCCAA
	CGGAGGTGTTGGCAACGGGTTGGCCGTCAAACCCCTCAGTCCCGAGCAGGAGGAGCTCATCAACCGGCTC
	GTCTATTTCCAGGAAGAATTCGATCAACCGTCCGAAGAGGATCTGAGAAAGATTTCCACGTCGGGCATTC
	ACGAATCGGACGCCGACGCCAAATTCAAACACATAACGGAGATGACGATCCTGACTGTGCAGCTGACGGT
	CGAGTTTTCCAAGCGGCTGCCGGGCTTCGACACGCTCCTGCGCGAGGATCAGATCACGTTGCTCAAGGCC
	TGCTCGAGCGAGGTGATGATGCTGCGCTGCGCCCGCCGCTACGACGCCAACACGGACTCGATCGTCTTCG
	CCAACAACCTGCCCTACACGCGCGAGTCGTACAACATGGCCGGCGTCGGCGACACGGCCGAGCCGCTCTT
	CCGCTTCGGCAAGAGCATGTCGCAGATGAAAGTCGACAATGCCGAGTACGCCCTTCTCACGGCCATCGTC
	ATCTTCTCTGGTGAGAGAACGACCGGGATTGGGGAGGCGAGACCCCGGGTGCGGCCGATGACGGAGTTTC
	CCAAGCTCCTGTCGGTGCTAACCGAGTTGCGCACGCTCGGCAACCTCAATTTTGAGATGTGCTTTTTTCT
	CAAGCTCAAAAACAAGAAACTGCCGCCCTTCCTCGCCGAAATTTGGGACGTTCATTCGTGA
301472	GAGTGATTTGAGTGAAGCAAACAACGTCAGTTGTTCACCAGTCGCGCTCTCTTTGACACTTCTCTGTCAA	>TGA_PASA_GEN_13500002 [Dappu1:442737]	Dappu1/scaffold_135:94876-96362	DpEcRb	442737	N	EST evidence
	TACTGCCATTTCTAAACCAGAATTCATTTTTGGAATAACTCAAATGCTGGCCACATTCCATCATGAAAAA	MLATFHHEKDRNDSGKLAAGLGDLYKEKPVKSKRSFNTVKKLSKSQAPQLCLVCGDLASGFHYGVLSCEG
	GACCGGAACGATTCAGGAAAACTTGCGGCAGGACTAGGAGATTTATACAAAGAAAAACCCGTCAAATCAA	CKGFFRRSIVKKEVYQCKYDNSCDIDMYMRRKCQQCRLKKCLTVGMRSEGKVSTTVSVVMKSARGKETTK
	AACGAAGTTTTAATACTGTCAAAAAATTATCAAAATCACAAGCCCCACAATTATGTCTAGTTTGCGGTGA	QISADIEDLINRLIYFQAEFQLPSEDDMKKISTPGMYESEAEFQFKHITEMTILTVKLTVDFSKRLPGFD
	TTTAGCTTCTGGTTTTCATTACGGCGTTCTCTCTTGCGAAGGATGCAAAGGATTCTTTCGACGGAGTATA	SLLRQDQITLLKACSSEVMMLRCARRYDPKTDSILFANNSSYTRETYCIAGLGDTVDSIFRFGKKLCQMK
	GTGAAGAAAGAAGTTTACCAATGCAAATACGACAACAGTTGCGACATTGACATGTACATGAGGCGCAAGT	IDNAEYALLTAIDIFSERPGLVEAQKVENIQNIYVEALQDYVVNQRTYRPMNHLAKLLSILTELRKLSNL
	GCCAACAATGCCGGTTGAAAAAGTGCCTGACGGTTGGCATGCGCTCGGAAGGAAAAGTCTCGACGACAGT	NSQMWYSLKLKNKKLPPFLVEIWDV*
	GAGCGTCGTCATGAAATCGGCCAGGGGAAAAGAAACGACCAAACAAATCAGCGCCGATATCGAGGATCTC
	ATCAACCGACTGATTTACTTCCAAGCGGAATTTCAACTACCCTCCGAAGACGACATGAAAAAGATTTCGA
	CGCCAGGAATGTACGAATCGGAAGCCGAATTTCAATTCAAACACATCACCGAGATGACGATCCTGACGGT
	GAAATTGACGGTGGATTTTTCCAAACGATTGCCCGGATTCGATTCGTTACTTCGCCAGGATCAAATCACG
	CTACTCAAAGCCTGTTCGAGCGAGGTAATGATGTTGCGTTGCGCCCGACGCTACGACCCCAAAACGGACT
	CGATCCTTTTCGCCAACAACTCGTCGTACACTCGGGAAACGTACTGCATTGCCGGACTTGGCGACACGGT
	TGATTCCATTTTCCGCTTTGGTAAAAAACTTTGCCAAATGAAAATCGACAATGCCGAGTACGCACTCCTC
	ACGGCCATTGACATTTTCTCAGAAAGACCTGGATTGGTGGAGGCTCAAAAGGTGGAAAACATTCAAAATA
	TTTACGTTGAAGCTTTGCAAGATTACGTGGTGAATCAACGAACGTATCGGCCAATGAACCATTTAGCCAA
	GCTCCTATCGATCCTAACTGAGTTGCGCAAGCTCAGCAACCTTAACTCTCAAATGTGGTACTCGTTGAAG
	CTCAAAAACAAGAAACTGCCACCTTTTCTAGTCGAAATATGGGATGTCTAATTGTTAGGTGACAAAGAAA
	TTAATTGAATTGAAAACAATATGGGAATACACTAATCAAATAACGC
326506	ATGTTTCCAGTGACGGATGCCAGCTCGCTACAGTTGTCGGTGACGGCATCCGGCTCCTTGATTCCGGCAC	>TGA_NCBI_GNO_8000043 [Dappu1:442738]	Dappu1/scaffold_80:246678-249503	DpHNF4	442738	Y	EST evidence
	CAGCGTCAAGCGTCAACAGCGTCGGTTCCAGTTCACCGACCGGTAGCAACAATGGCAACGTGACCGGCGG	MFPVTDASSLQLSVTASGSLIPAPASSVNSVGSSSPTGSNNGNVTGGIGGGSAVAAVATWCAICGDRATG
	CATCGGCGGCGGCAGCGCTGTCGCCGCCGTCGCCACCTGGTGCGCCATTTGCGGAGACAGGGCCACCGGC	KHYGAASCDGCKGFFRRSVRKNHVYTCRFNRHCVVDKDKRNQCRYCRLGKCFKAGMKKEAVQNERDRISS
	AAGCATTACGGAGCCGCTTCTTGTGACGGATGTAAAGGATTCTTCCGCCGATCAGTCAGGAAAAATCACG	RRPSYEEPVSANGLTISVLINAETMSRQLSAVNDYDLNSKRMATINDVCESMKQQLLFLVEWAKYIPVFS
	TCTACACTTGCCGGTTCAATCGTCATTGCGTGGTAGACAAAGATAAGCGGAATCAATGCCGCTATTGTCG	ELPLDDQVALLRAHAAENLVLGVARRSMHLRDILLLGNDSIMPRQSAGLGEIEIYHIGIRIMDEIVKPLR
	GCTGGGCAAATGCTTCAAAGCTGGCATGAAGAAAGAAGCCGTTCAAAACGAACGAGATCGAATCAGCAGT	DIQMDDTEYTCLKAIVFFDPNAKGLGEPARVKGIRYQIQQLLEDYVADRQYASRGRFGELLLALPPLQSV
	CGCCGACCGAGCTACGAAGAACCGGTTTCGGCCAATGGGTTGACCATAAGTGTTCTCATCAATGCCGAAA	AWQMIEQIQQARYFGVTRIDSLLQEMLLGGASLESIGNANNSAPSSGYNPPVVVPSALTAMAPLSADSSP
	CCATGAGCCGACAGCTCTCAGCCGTCAACGATTACGATTTGAACAGCAAACGGATGGCTACCATCAACGA	THSTGPSLTTLPLLNGQNGLGGHQSMMMDRGPPLTMSPDSEDDAFPLGGLSNHHHQPFKQEVTEGMDNAY
	CGTTTGCGAATCGATGAAACAGCAGTTGCTCTTCTTGGTCGAATGGGCCAAATACATCCCCGTTTTCAGC	T*
	GAATTGCCACTGGATGATCAGGTGGCGTTATTGAGAGCCCACGCGGCAGAAAACCTCGTTTTGGGAGTTG
	CTCGAAGATCTATGCATTTAAGGGACATTCTTCTACTGGGCAACGATTCCATCATGCCCAGACAATCGGC
	TGGACTTGGGGAGATCGAGATATACCATATTGGCATTCGAATAATGGACGAGATTGTGAAACCTCTACGA
	GATATTCAAATGGATGATACGGAGTACACCTGCCTCAAGGCCATCGTCTTCTTCGATCCTAATGCAAAAG
	GTCTGGGAGAGCCGGCCAGGGTAAAAGGGATCCGCTACCAGATTCAACAGTTGCTGGAAGACTACGTGGC
	CGATCGGCAGTACGCAAGTCGGGGTCGGTTCGGCGAGTTGCTGCTGGCCTTGCCGCCACTCCAGTCAGTT
	GCTTGGCAAATGATTGAGCAGATCCAACAAGCCAGATACTTTGGAGTGACCCGCATCGATTCTCTGCTAC
	AGGAAATGCTTCTAGGAGGAGCTTCACTTGAATCAATTGGTAATGCAAACAATTCTGCCCCTTCGTCCGG
	ATACAATCCGCCCGTTGTGGTCCCATCTGCACTGACCGCAATGGCTCCACTTTCAGCAGATTCGTCTCCC
	ACGCACTCAACGGGTCCATCTCTTACAACTCTTCCTCTCCTGAATGGGCAAAACGGCTTAGGTGGGCATC
	AGTCCATGATGATGGACCGTGGACCACCGCTGACGATGTCTCCAGACTCTGAGGATGACGCTTTTCCCTT
	GGGAGGATTGTCCAATCACCACCACCAGCCTTTCAAACAAGAGGTGACGGAAGGAATGGACAATGCTTAC
	ACATAGCCGATACTTGACCGTTCCCGAATTTTACAAAAAGAAAGAAAAATGAAAAAAAAAAGAAAAAAAA
	AAGGGTTTTGTTTTGTTAAGTTAAAGTTTTAAGAGATAATCTATTCGATTTGAGAATTGCGCGGCAAATA
	TTTTCCAAAGATGAGTAGCACAATTACTATAACAGGGACTCAACATATCCATCGTGTTGCTACCATCAGG
	GTTTTTTTTTCCATTCAAATGTGCGTCATTTCTATTAAAAACAAACGAGTTAATTGCTTCTGATTGACTG
	TGTCGAACTTCATAGTTGCTCAATATAATTGTTAATTAGATAGGGGCCAAATACATCTGACAAACTGGTA
	ATTG
299738	ATGGATCTCCGTCTCAGCCAAAAGAGCTCCAGCAGCTCCACTCCGTCCAGCCGGATCCTGTACGATATTC	>WBA_SPA_e_gw1.2.577.1 [Dappu1:442885]	Dappu1/scaffold_2:152877-155004	DpTLL	442885	Y	no EST evidence
	CGTGCAGAGTGTGCCAGGATCATTCCTCTGGCAAACATTACGGCATCTTTGCTTGCGATGGATGCGCCGG	MDLRLSQKSSSSSTPSSRILYDIPCRVCQDHSSGKHYGIFACDGCAGFFKRSIRRNRQYVCKAKSEGACL
	ATTCTTCAAGCGTTCCATTCGCCGGAATCGCCAGTACGTTTGCAAGGCCAAGAGTGAGGGGGCCTGTTTG	VDKTHRNQCRACRLRKCVEVGMNKDAVQHERGPRNSTLRRQMSMFYSMKGSTSSSPENNNGSTADADSPP
	GTTGATAAGACCCACCGCAACCAATGCCGGGCCTGCCGACTCCGCAAATGCGTCGAAGTTGGAATGAACA	PSTGRASPLMPSGMTTPPPETICESAARLLFMNVRWAKSVPAFTTLPSRDQIILLEESWRELFVLGAAQF
	AAGATGCCGTTCAACACGAACGCGGACCAAGGAACTCGACTCTGCGCCGCCAAATGTCCATGTTCTACTC	TLPIEAGTLMTALGLSSSPTERQLGLLSEIKAFQETVAKFKQMNVDATEYACLRAVILFKTSAGLRDIPS
	GATGAAAGGATCGACTTCGTCGTCGCCGGAAAACAACAACGGATCGACCGCCGACGCCGACAGTCCGCCA	AVNLQDQAQLTLSRYVSTAYPNQPLRFGRLLLLLPALRTIAPSTIEELFFRKTIGNIPIERIISDMYKSG
	CCGTCGACCGGCCGGGCCAGCCCGTTGATGCCGTCGGGAATGACTACGCCTCCTCCCGAAACCATTTGCG	DL*
	AATCGGCTGCCCGTTTGCTCTTTATGAACGTGCGATGGGCCAAGAGCGTGCCGGCCTTCACGACCCTGCC
	ATCCCGCGACCAAATCATCTTGTTGGAGGAGAGCTGGAGGGAACTGTTTGTCCTGGGCGCCGCCCAATTC
	ACGCTGCCCATCGAAGCTGGCACGTTGATGACGGCCCTAGGCCTCAGCAGCTCACCCACCGAGCGCCAGT
	TGGGCCTCCTCAGCGAAATCAAGGCCTTCCAGGAAACGGTGGCCAAGTTCAAGCAGATGAACGTCGACGC
	CACCGAATACGCTTGTCTCCGTGCCGTCATTCTCTTCAAAACCTCCGCTGGATTACGAGACATTCCATCG
	GCCGTCAATTTGCAAGACCAGGCCCAGCTGACGCTGAGCCGTTACGTATCGACGGCCTACCCGAACCAGC
	CGCTCCGCTTCGGCCGCCTTTTGCTCCTCCTGCCCGCCCTGCGCACCATCGCTCCTTCGACGATCGAGGA
	ATTGTTTTTCCGCAAGACGATCGGCAACATCCCCATCGAGCGCATCATCAGCGACATGTACAAGTCTGGC
	GATTTGTAA
322100	ATGGGAGTTCCGTCCAGGCCGGTCGAGAACAATGGAGCCAGCAGTAAGAATGCCATTCCCGGATTGACTT	>TGA_fgenesh1_pg.C_scaffold_45000027 [Dappu1:442739]	Dappu1/scaffold_45:106919-109191	DpPNR	442739	Y	No EST evidence, shortened 5'-end
	GTCTCGTCTGCGGCGATTCCAGCTCAGGAAAACATTACGGCATTTTAGCTTGCAATGGATGCAGCGGATT	MGVPSRPVENNGASSKNAIPGLTCLVCGDSSSGKHYGILACNGCSGFFKRSVRRRLIYRCQAGSGHCVID					longer potential end but no homology on that end
	TTTCAAGCGGAGCGTTCGTCGTCGGCTCATCTACAGGTGTCAAGCTGGTAGCGGCCATTGTGTCATTGAC	KAHRNQCQACRLKKCLQMGMNKDAVQNERQPRNSATLRPEILAEMDHERIIREAAAADNVYETAARLLFM
	AAAGCGCATCGCAACCAGTGCCAGGCATGTCGCCTGAAAAAATGTCTACAAATGGGAATGAACAAAGACG	AVKWAKSLPSFAGLPFRDQVILLEESWSELFLICAIQFCLPMDNNPLFSLAHFNQPHSATLGCGNGGGNN
	CTGTTCAAAACGAACGCCAGCCCCGTAACAGCGCCACTCTTCGACCGGAAATTCTGGCCGAAATGGATCA	GGTNNKNSQQTGTDLRFLAELVTRFRVVAVDPAEFACLKAIILFKSETRGLKDPIQVENLQDQAQVMLNQ
	CGAGAGGATCATTCGAGAAGCTGCCGCAGCTGACAATGTTTATGAAACAGCGGCACGCTTGCTCTTCATG	HIRNQQPQRPARFGRLLLTLPLLRHVTAHRLEQLYFRHTIGSTPMEKVLCDMYKN*
	GCTGTCAAGTGGGCTAAAAGTTTGCCCTCTTTTGCTGGACTACCTTTCCGCGATCAGGTCATTCTACTGG
	AAGAATCGTGGAGCGAATTATTCCTCATTTGCGCAATACAGTTCTGTTTACCAATGGACAACAATCCGCT
	TTTTTCGCTGGCCCACTTCAACCAGCCACACTCGGCGACTTTAGGCTGTGGCAATGGCGGTGGAAATAAC
	GGAGGAACCAACAACAAAAATTCACAGCAAACTGGGACTGATTTGCGCTTTCTGGCGGAGCTAGTTACGC
	GTTTCCGCGTGGTCGCTGTTGATCCAGCTGAATTTGCATGCCTCAAAGCTATCATCCTATTCAAGTCAGA
	AACCCGTGGACTAAAGGATCCCATACAGGTTGAGAATCTACAGGATCAGGCGCAAGTGATGCTAAATCAA
	CACATCCGCAATCAGCAACCGCAGCGGCCTGCTCGTTTCGGTCGACTTCTTCTCACACTTCCTCTGCTTC
	GTCACGTTACAGCCCACCGATTGGAACAGTTGTATTTTCGCCACACCATCGGCTCCACTCCCATGGAAAA
	GGTTCTCTGCGATATGTACAAAAATTAA
311322	ATGGGATCGCAGGCCTCTTCCGGCGCCTCCTCGTCGGCATCCAACAACGGCAAAGACGCCCCCAACGTCG	>TGA_NCBI_GNO_0400094 [Dappu1:442743]	Dappu1/scaffold_4:530052-540555	DpSVP	442743	N	No EST evidence
	AGTGCGTCGTCTGCGGCGACAAGTCATCCGGAAAGCACTACGGACAATTCACTTGCGAAGGGTGTAAAAG	MGSQASSGASSSASNNGKDAPNVECVVCGDKSSGKHYGQFTCEGCKSFFKRSVRRNLSYSCRGNRNCPVD					Or EST evidence of intron?
	TTTCTTCAAGAGGAGCGTACGTCGGAACTTGAGCTACTCGTGCCGGGGCAACCGCAACTGCCCGGTGGAC	QHHRNQCQYCRLKKCLKMGMRREAVQRGRVPPSQHPGFPGQLSLTNGDGGLNGSHGYLSSYISLLLRAEP
	CAGCACCATCGCAACCAGTGCCAGTACTGCCGGCTGAAGAAGTGCCTCAAGATGGGCATGAGGCGAGAAG	YPTSRYGQCMQPSNNIMGIDNICELAARLLFSAVEWARNIPFFPDLQVTDQVALLRLVWSELFVLNASQC
	CTGTCCAGCGGGGTCGAGTTCCGCCTTCGCAACATCCGGGATTCCCTGGTCAGTTGTCGCTGACGAACGG	SMPLHVAPLLAAAGLHASPMAADRVVAFMDHIRIFQEQVEKLKALHVDSAEYSCLKAIVLFTTDACGLSD
	GGACGGCGGCCTCAACGGCTCGCACGGCTACCTGTCGAGTTACATTTCGCTGTTGCTGAGGGCCGAGCCG	VGHIESLQEKSQCALEEYCRTQYANQPVRFGKLLLRLPSLRTVSSQVIEQLFFVRLVGKTPIETLIRDML
	TACCCGACGTCGCGCTACGGCCAGTGCATGCAGCCGAGCAACAACATCATGGGCATCGACAACATTTGCG	LSGSSFNWPYMPSM*
	AGCTGGCCGCCCGGCTTCTCTTCTCGGCCGTCGAGTGGGCCCGCAACATCCCCTTCTTCCCCGATCTCCA
	GGTGACGGACCAGGTGGCGCTGCTGCGCCTCGTCTGGAGCGAACTGTTCGTGTTGAACGCGTCGCAGTGT
	TCCATGCCGTTGCACGTGGCCCCGCTCCTGGCCGCCGCCGGACTCCACGCCAGTCCCATGGCCGCCGACC
	GCGTCGTCGCCTTCATGGATCACATCCGCATCTTCCAGGAGCAAGTGGAGAAACTCAAAGCCCTCCACGT
	CGACTCGGCCGAATATTCTTGTCTTAAAGCCATCGTCCTGTTCACCACAGACGCTTGCGGATTGTCGGAC
	GTGGGACACATCGAGAGCCTGCAGGAGAAATCGCAGTGCGCCCTGGAAGAGTACTGCCGGACGCAGTACG
	CCAACCAACCGGTCCGTTTTGGCAAACTGCTCCTGAGGCTGCCTTCTTTACGTACCGTCTCGTCGCAAGT
	CATCGAGCAACTCTTCTTCGTCCGGCTGGTCGGCAAAACGCCCATCGAGACACTCATCCGCGACATGCTC
	CTATCCGGTTCCAGTTTCAATTGGCCCTACATGCCGTCGATGTAA
220366	ATGGGACACCCGCCCAGCATCCAGTCGTCTTACGCCCCGACAGTCATGTCTTCGCCCTCGCTGGCCTCGG	TGA_estExt_fgenesh1_pg.C_20119 [Dappu1:442749]	Dappu1/scaffold_2:546661-550048	DpHR38	442749	N	EST evidence near 3'-end
	CGAACACTCCAGTGGCTTCGACTTCCTTCGCCGTTCCATCCACGGTAAGTTTGACTAGTTGCGATCCTAC	MGHPPSIQSSYAPTVMSSPSLASANTPVASTSFAVPSTVSLTSCDPTSFGPDFLIPAHSTTQSFERSVPA
	AAGTTTTGGCCCAGATTTTTTAATTCCAGCCCATTCGACGACACAGAGCTTCGAGCGATCCGTTCCGGCG	LDKCSSSQGVSAGRSDSSASRSKSPSQLCAVCGDNAACQHYGVRTCEGCKGFFKRTVQKGSKYVCLADRS
	CTAGACAAGTGCAGCAGCAGTCAAGGCGTTTCGGCTGGGCGATCTGATTCATCGGCGTCTCGATCCAAAT	CPVDKRRRNRCQFCRFQKCLSVGMVKEVVRTDSLKGRRGRLPSKPKCSQEASNSPPVSLITSLVRAHLDT
	CTCCGTCGCAGTTGTGCGCCGTTTGCGGCGACAATGCCGCCTGTCAACACTACGGCGTCCGCACTTGCGA	SPEIANYDYSMNGNESNHQASAHSTEVQADHVHQFFALLTSCIDVIKVWAEKIPGFSELCKEDQDLLIQS
	AGGCTGCAAAGGATTCTTCAAGCGAACGGTACAAAAAGGCTCCAAGTACGTCTGTCTGGCCGATCGGAGT	ACLEIFVIRFAYRIRPEDEKFIFDNGVVLHSSQCKPSFGPWHGAIIEFAHSLHSMDIDLSAFACLVALTL
	TGTCCGGTCGACAAGAGACGTCGCAATCGCTGCCAGTTCTGCCGCTTCCAGAAATGCCTCTCTGTCGGCA	ITERHGLRDPQKVELLQMKIISSLRDHVTYNPEAQRKPHYFSRLLSKLPELRSLSIQGLQRIFYLKVEDL
	TGGTCAAAGAGGTCGTGAGAACGGATTCTTTGAAAGGACGACGAGGAAGATTGCCATCGAAACCGAAATG	APAPPLLEAIFSSSLPF*
	TTCGCAAGAGGCATCCAATTCGCCACCCGTTTCTCTGATTACGTCACTTGTTCGAGCTCATCTGGATACC
	TCGCCTGAAATAGCCAACTATGACTACTCGATGAACGGAAATGAAAGCAACCACCAGGCGTCTGCTCATT
	CGACGGAAGTTCAAGCTGATCATGTTCACCAGTTTTTCGCCCTGCTGACATCTTGCATCGACGTCATCAA
	GGTGTGGGCGGAGAAGATTCCTGGATTCTCCGAACTCTGCAAAGAAGATCAGGATCTCCTGATTCAATCA
	GCCTGTCTGGAAATCTTTGTCATCCGGTTCGCTTACAGGATCCGACCCGAGGACGAGAAATTTATCTTTG
	ACAACGGGGTGGTGTTGCATTCGTCCCAGTGTAAGCCGAGCTTCGGGCCGTGGCATGGAGCCATCATTGA
	GTTTGCTCATTCACTCCATTCAATGGATATCGATCTGTCCGCATTCGCTTGCTTGGTCGCCCTCACTCTC
	ATCACCGAGAGACACGGTTTGCGTGATCCGCAAAAGGTGGAACTGCTCCAAATGAAAATTATTTCTTCGC
	TGAGAGATCACGTGACTTACAACCCGGAAGCCCAGCGGAAGCCCCACTATTTCTCTCGCTTGTTGAGCAA
	GCTGCCAGAACTGCGATCGCTGAGCATTCAAGGTCTGCAGAGGATTTTTTATTTGAAGGTGGAAGATTTG
	GCCCCCGCCCCGCCGCTTCTGGAAGCCATTTTCAGCTCTAGTTTACCATTTTGATTCCTCTGTCGGCCGT
	ATATCGACACGTGTGGAGCAAAAACAACCGCGACTGTGTTGCATTACTATAATCACCTGGACATTTTTTA
	TTTTTAGTTTGCTAATCATCTAATTCAATTGGTCACCTGCTGCTTTTAGATATTAATATAAGGTAGAGAC
	TTTCCTTTGCATCACTACACATTTCCTGGTGAAATGTGGGATTTCTCGCAGTTATTAGACATGGCATCAA
	ACCATGACCTAACTTAAGTTTTGTTTTCTTTTTTTTTTTGAAAATGTTATTTATACCCATCATTTTCAAG
	CCTTGACTGAAGGAACTTGTGTTCATAAATCGTTAAATTATTATCTTTCATATATCAATCACTACCCGTA
	AAAGGACTTGTTGGAACACCTATATTGTAAGTTGGTTTACTTTGCATTCACAGGAGAAGAAAAAAAGCCA
	ATTTTTCCACATATTTTCAAAAATTTATAAAGACAATCATTCACTCACCTTTTCCTATTGAACTGTTATT
	TCTTATCATCTTTGTTCATCAGCTTTCATATTTTTAAAATTTATCTCTTTTTACAACAGACATTTATTCT
	TGTAAATTTAGGATTTCATGATCCAAGTAGACAAGCTCAGCTCGTGACAATTTATACATTATTCTAACGT
	ATTTCATGCGTTTAGAGTTATGATACCTGAACCACATTTTTATCACATCCTTTGCCAAATGAATGTCTAG
	ATCAAAGTATGAGTCTGATGGCAATATCATTCAATTGCGCTCAACTCACGCTACCAACCAGGTCAAGACA
	TATGAGTGACTGATCTCTTCATATATTCTATACTACATGTTACCTTCAAGCATTTAATTATATATCAATG
	TTACATAGATTAGAATATTAAATAGTACTATAACCCCGACATGTTACTTAATCCTCCCTTTTTAAATGTT
	CTATTTCTATCCAAAAATTGGAGCAACTTATATTGATACTCTCCTTCCCGCGCGAGTGGAATTTATACTT
	TTTATACGATTTATACTCAATGTCTTGAGAGGTGATATATCATGTATAACATAACGAACACCATCACAGT
	TTAACTGGTAGATGAGTGATCCAAGTCAGATCCTTTATTGGCTTTTTTCTTTGTTAACATTTCAATATTA
	ATGCAATATTGCCAATACATAACTGACCCCACAC
305379	ATGGATCCCATCGTCATCGTTCCATCCTTGTCGGGACCCAGTTCGTTACCACCTGGAACCAGCGGAGGAT	>WBA_TGA_PASA_GEN_3900053 [Dappu1:442811]	Dappu1/scaffold_39:160761-167716	DpFTZ-F1	442811	Y	EST evidence near 3'-end and a few other places
	CGTCCACTGGACGACACGATTTACCCGACACCAAGGAAGGAATTGAAGAACTGTGTCCAGTTTGCGGCGA	MDPIVIVPSLSGPSSLPPGTSGGSSTGRHDLPDTKEGIEELCPVCGDKVSGYHYGLLTCESCKGFFKRTV
	TAAAGTCTCGGGCTATCATTACGGACTGCTCACCTGCGAATCGTGTAAAGGATTCTTCAAGCGAACCGTT	QNKKAYSCVADRSCHIDKSQRKRCPYCRFQKCLEVGMKLEAVRADRMRGGRNKFGPMYKRDRARKLQVMR
	CAGAACAAAAAGGCCTATTCCTGCGTTGCCGATCGATCCTGCCACATTGACAAATCACAACGCAAGAGAT	ERQLTTPRGGGGGGGSSSGGGVKHEIQIAQVSSLTSSPDSSPSPLAASLGYPGGAPTPQQHSSTSSVSPK
	GCCCATACTGCCGATTCCAAAAGTGCCTAGAAGTCGGCATGAAACTCGAAGCTGTGAGAGCGGATCGAAT	TFHFEGLLTGNTMLGNNNGPNVGAGSVSGAKVPPLIREFVQSLDDKEWQSALFGLLQSQTYNQCEVDLFE
	GCGCGGCGGACGGAACAAGTTTGGACCCATGTACAAACGGGATCGGGCGCGCAAATTGCAGGTGATGCGC	LLCKVLDQNLFTQVDWARNSYYFKDLKVDDQMKLLQHAWSDLLILDHLHQRLHNHLPDESSLPNGQKFDL
	GAACGCCAATTGACGACACCTCGAGGAGGAGGAGGTGGTGGTGGTAGCAGCAGTGGCGGTGGTGTCAAAC	LSLSLLGCPSLAEPLHDVTARLTEIRFDVPDYVCLKFLMLLNSDVKGLMNRRHVVEAQEQVQQALFDYTL
	ACGAGATTCAAATCGCCCAAGTTTCTTCTTTGACATCCAGTCCCGATTCCAGCCCCAGTCCACTAGCCGC	NCYTHIPDKFAKMLAILPDIHAMSSRGEEYLYFKHLNGCAPTQTLLMEMLHAKRK*
	ATCACTCGGCTATCCAGGAGGCGCTCCTACACCCCAACAGCATTCCTCCACGTCATCCGTCTCGCCCAAA
	ACCTTCCATTTCGAGGGACTTTTGACCGGTAACACCATGCTGGGCAACAATAACGGTCCCAATGTAGGAG
	CTGGATCGGTTAGCGGAGCCAAAGTTCCACCATTGATCCGCGAATTCGTCCAGTCTCTCGACGACAAAGA
	GTGGCAGAGTGCCCTGTTTGGTCTTCTACAGAGTCAAACGTACAATCAGTGTGAAGTGGATTTGTTTGAG
	CTGCTCTGCAAGGTGCTGGACCAGAACCTGTTTACGCAAGTGGACTGGGCACGCAATTCCTACTATTTCA
	AGGATCTAAAGGTTGACGATCAAATGAAATTGCTCCAACACGCTTGGTCGGACTTGTTGATTTTGGATCA
	TTTACATCAACGATTGCACAATCACCTGCCTGACGAATCTTCGCTGCCCAATGGGCAAAAGTTTGATCTT
	TTGTCGCTGTCGCTACTCGGCTGCCCGTCGCTGGCCGAACCCCTTCACGACGTCACGGCCCGGCTCACCG
	AAATCCGTTTCGACGTGCCCGACTACGTCTGTCTCAAATTTCTCATGCTTCTCAATTCAGACGTCAAGGG
	ATTGATGAATCGACGCCACGTGGTCGAAGCTCAAGAGCAAGTCCAGCAAGCTCTTTTCGACTACACGCTT
	AACTGCTACACTCATATCCCTGACAAGTTTGCTAAAATGTTGGCAATCTTACCCGACATTCACGCCATGT
	CGTCGCGCGGTGAAGAGTATCTCTATTTCAAGCATCTCAACGGTTGTGCGCCGACACAAACACTACTCAT
	GGAAATGCTTCACGCCAAGCGGAAATGAGGAGGAATCTTTGACACCAAATAATTCCCTGCTACCACCACC
	AGATTTGATGTGAGAATGTGAGTGTGTGACTGACTGACTTTGTGTGTGAGTGTTCGAATGAAATTCGCGC
	AACTATAACAAACAAAAAATATGCAGCGGCGTCAAGACGTTTTTGAGCTCTTTTCGTTTTAGATTTTTGA
	GTGAAATTGTCCAAACCAACGACGGTGCCAGAGGCTTTCACGATAGAGAGATTTGTTGGTGTCGATATAC
	ATTTTCTGGATCCCGGTGTTTAAAAGAATTAATTAAAAATCTGAGAAAAAAGCAAAAATTCGACCACGCT
	CACGAGAGATCTGCTGCCGCCGTTTCGTGCAAAAAGAAGTAAAAACGGAGTCACACAAAATGTCCCTCAC
	ACACTTTGGCTTTATGAAGAAGAAGAAAGAAAACCCTCCAATTGTTTGTAGCCATCCTTCCCTGTACATA
	TAAAAATTGTAAAACAACAACACGAAACAAAAAAAGGCTAAACTTTTTTCTCCTTGTGTAATCTTCTCTC
	TATTGATCGTTGACTCGAGCCACATCGCTCTCCCTTGTTCACCTTGAAGAGTAGTAATGAATATATCAGA
	GCCGAAGGGGGGGGGGGACCCACTGGGAATGTGGCAGCATTTATCGTCTTAATTGTTTATTTCCCCACTT
	TTTTTTCTGTTTTCTCCAAACTGTTTTGTATTTCTGTGTGTGTGTGTACGTTTATTATTCTTTCTTTCTT
	TCTCCAATCTTTGGCTATTGTAGTGTGTGGCTACATTCCAAATCCACACACAGCTGGGATTGATCCAGTT
	TCAATATGAACGGCCGGGGAAAAAAGGCAACAAACCAAAATGTGGTCTGTTTATCTTCTTGGGACATTGA
	TTTACCTTTAAACAATTTTCGTGGGCGATGGGATTGATTACAAACAAAAAACACACACAAAAAAATTTAA
	TTCTTTTCGATTGGGTTCTCTCTTTCTCTATTGTGACCGTTCTAATTTTTTTTCCTTTTTCTTTCATTCC
	GCTCTGTCGGTTCGTGTCGGTTTTTTCTCCCTTTTCCCTCCCGCTAATTATGGCGGTTAGTGTGAATGTG
	TGAACCAGTGTTTATGGAGATGGACATACAAAAGACTATTTAAAAATAATTAGGTTAAAAAAGGAAAAGA
	GTTGGGTTTTGCGCGCGATAATGTTTCAATTTCAATCCATTGCGTTTATATAAAAAGAAAATTTGTCCTG
	CCAGACTTCAATTTTTCTTCTCTGCCGGAATGCAATCCTCTCTGTTATCATGTAACACACACACGAAACT
	GTTTATTATTTTTCATTAATTCTCCTATGTCGATTTTTCTCCCTTTTCTGCGTGAATAGTAATTCTTGTG
	ACGTAGCCGCCCATTGTCGGCTCTTTAAAATAAAAATAAAAATACAAATTTGTTCTGCGGTCAGGGGGGA
	AAAATTTTATTTGATTTAGAAAAAAAACATTTAAGAATAAAATAAAAAAAAAAATCATGTTACACATTGA
	CGAAAATATTGTGTCTACCTTACGTTTCATTGGCAATTTGAACGCCTAGCTGTATTTTGTGTGTATGTGT
	GTGTGAATTCTCTATAAAAAAGATTAAAACAGAAATTGTACTTGGTAAACACAAAAAATTGTTACACGCT
	GAATTTTATGACCAATATATCGGTGAATTTTCATAAAAA
203579	ATGAGCTTGTTCCAGGACCTGAAGCTCAAACGAAGAAAAGTCGATTCGCGATGCAGTAGCGACGGTGAAA	>WBA_2_TGA_estExt_Genewise1Plus.C_1450086 [Dappu1:442822]	Dappu1/scaffold_145:231705-236656	DpHR4	442822	N	EST evidence at 3'-end
	GTCTGATGGAGACGGGCAGTTCGGCGTCGCCCGACTGTAGCGCGGCCACTCCGCCCAGGAGCGGCGAGGA	MSLFQDLKLKRRKVDSRCSSDGESLMETGSSASPDCSAATPPRSGEEGCGSTSGSSSSHVAESFGSKGST
	AGGCTGCGGAAGTACCAGCGGCAGCAGCAGCAGTCACGTCGCCGAAAGTTTCGGTTCCAAAGGATCAACT	STTASAGRTDPSAHSPAAIVKTESRQHSPSSATLVSSSEHNGIRSWSNQSSPNGHTTTTNNNNHMSKPIR
	TCCACCACCGCTTCCGCCGGAAGAACCGATCCTTCTGCTCATTCGCCAGCGGCGATCGTCAAGACGGAAA	PEIIFSHRRASTCTTAVVHGAIPMDSSPNGGSRTSPSLAPGGSSPDHHHHHNGSSNKPQSNHPAAGTNPR
	GTCGACAACACAGTCCGTCGTCGGCCACTTTGGTCAGCAGTTCCGAACACAACGGCATCCGCTCATGGTC	VPSVILGQSGGVKTMVWTGHWADQQQQQPTPSRPRSVPNGLEVQQPPPPPLMMAVHQNRPGSVKQMNSNN
	CAACCAATCCTCGCCCAACGGCCACACGACGACGACAAACAACAACAACCACATGAGCAAACCAATCCGG	VQDAASIRLSIDGLLSLAQSSSDRRHGVVSRSSPPQMAPPTSSSQPLSMERLWENAERSAAAIKQQQQQQ
	CCGGAAATCATTTTCAGCCATCGGAGAGCCTCGACCTGCACCACGGCGGTCGTCCACGGTGCAATTCCGA	QQQQQQRPDSQALDYSVCSGRSSIIVSSNNVHHHNSNHLHSNGHQHDNGTPNHPTSAIHQLPSSIVTTIN
	TGGATTCGTCGCCCAACGGCGGATCCAGGACGTCGCCTTCCCTTGCGCCTGGTGGCTCCTCGCCGGATCA	GGGRPSAVNGSSNSHGDGNRMEEDDEDTPMICMICEDKATGLHYGIITCEGCKGFFKRTVQNKRVYTCVA
	CCATCACCACCACAACGGAAGCAGCAATAAACCGCAGTCCAATCATCCGGCGGCCGGAACGAATCCCCGT	EGNCEITKAQRNRCQYCRFQKCLAQGMVLAAVREDRMPGGRNSGAVYNLYKVKYRKHKKNNNKSPPGTTA
	GTGCCGTCGGTGATCCTGGGCCAGTCTGGCGGAGTGAAAACGATGGTGTGGACCGGCCATTGGGCGGATC	NTNGGVTAQQQQQVPRIANGNILKTALTNPSEVLHLRRRLESAVTSSRDAISMPYETAMPTICTLIYCDE
	AGCAGCAGCAGCAGCCGACGCCATCCAGGCCGCGATCGGTGCCCAACGGATTGGAAGTTCAACAACCTCC	FEDIATLKLDELLDTKAELSDKLCQIGDSIVYKLVQWTKRLPFYSELPVEVHTRLLTHKWHELLVLTTSA
	TCCTCCTCCTTTGATGATGGCCGTTCACCAGAACCGTCCAGGCAGCGTCAAGCAGATGAATAGCAACAAC	YQAIHGPRKTWSGPEPTEHDFVQQVSANLVTLQTCLAAMMGRPLTLDQLRQDVGLMVERITHVTMMLQRS
	GTGCAAGATGCCGCCAGCATCCGGTTGTCCATTGACGGATTGCTCAGTTTGGCCCAGTCATCGTCGGATC	QLRMEEYVCLKVIAMLSQRNVELEAIQERYMQCLQSYVEHNYPQSPGRFSDLLTRLPEVQSAATLLLESK
	GACGCCACGGCGTCGTATCCAGGTCATCTCCTCCGCAGATGGCTCCTCCCACTTCATCCAGCCAGCCTCT	MFYVPFLLNSAIHR*
	CTCGATGGAACGGCTCTGGGAAAACGCCGAGCGATCCGCCGCTGCCATCAAGCAACAACAACAACAGCAG
	CAACAGCAGCAACAGCAAAGGCCGGATTCGCAAGCGTTGGATTATTCCGTCTGTTCCGGCCGGTCGTCCA
	TCATCGTCAGCTCCAACAATGTCCACCACCACAACAGCAATCACCTTCACAGCAACGGTCACCAACATGA
	CAACGGCACTCCTAATCACCCGACATCGGCCATCCATCAGCTTCCGTCGTCGATCGTGACGACCATCAAC
	GGCGGAGGTCGCCCGTCCGCCGTCAACGGCAGCAGCAACAGCCACGGCGACGGCAACCGGATGGAGGAGG
	ACGATGAAGACACGCCCATGATTTGCATGATCTGCGAGGACAAAGCCACCGGACTCCATTACGGAATCAT
	CACCTGTGAAGGGTGCAAAGGCTTTTTCAAGCGGACGGTGCAGAATAAGCGGGTGTACACTTGCGTGGCG
	GAAGGCAATTGCGAGATCACAAAGGCCCAGCGGAATCGGTGCCAGTATTGCCGCTTCCAAAAGTGCCTCG
	CCCAGGGCATGGTCCTGGCCGCCGTCAGGGAGGACAGGATGCCCGGCGGAAGGAATTCCGGCGCTGTTTA
	CAACCTCTACAAGGTCAAATACCGGAAGCACAAGAAGAACAACAATAAAAGTCCGCCGGGAACCACCGCC
	AACACCAACGGTGGTGTGACGGCCCAGCAGCAGCAACAAGTGCCACGGATCGCCAACGGCAACATTCTCA
	AAACGGCGCTGACGAATCCGAGCGAGGTGCTCCATTTGAGGCGACGATTGGAAAGCGCCGTCACGTCCAG
	CCGGGACGCCATCAGTATGCCTTACGAGACGGCCATGCCCACCATTTGCACGCTCATTTATTGTGATGAG
	TTTGAAGATATTGCCACCTTGAAGTTGGACGAGTTGCTGGACACGAAAGCCGAACTGTCGGACAAACTCT
	GCCAAATCGGCGACTCGATAGTCTACAAGCTGGTGCAGTGGACCAAACGTCTTCCGTTCTACTCTGAACT
	GCCCGTCGAGGTGCACACGCGATTGCTGACGCACAAATGGCACGAGCTACTGGTGCTGACCACTTCGGCC
	TATCAGGCCATCCACGGACCGCGCAAGACGTGGTCAGGACCAGAACCCACTGAACACGATTTCGTCCAGC
	AGGTATCGGCCAACCTAGTCACCCTTCAAACATGTTTAGCCGCCATGATGGGTCGACCCTTGACCCTGGA
	CCAGTTGAGACAGGACGTGGGACTCATGGTGGAGCGCATCACTCACGTCACGATGATGCTCCAAAGGAGC
	CAATTGCGGATGGAGGAGTATGTCTGTCTCAAAGTCATTGCCATGCTCAGCCAACGTAACGTCGAACTGG
	AAGCCATTCAAGAACGATACATGCAGTGTCTGCAGAGCTATGTCGAACACAACTATCCACAATCGCCTGG
	GCGATTTTCTGATCTCCTCACACGTTTACCTGAGGTCCAATCGGCTGCTACCTTGCTGCTGGAGAGTAAA
	ATGTTTTACGTTCCTTTCCTGCTGAATTCGGCCATTCACAGATAGCCGCTATTTTTTTGAAAAAAGAAGA
	AACATCGTCCTCAAACAAGTTTATTCGTCGTCGTCTTGATTGTTATCGTCCTTTTGCCACCTTCCTCCGC
	ATTGTTTCATTCAAAACAATTGTTGTGCTTAAAAGACCAATGCATCCCAAAATCTCTCTCTCCTCTCACA
	GGGCCTCCACCCACCCGGAAGAAAAACTAAATTACGGAATGATAGGTATATATCACTTCTTCTTCTTTTT
	CTGGCCGCGTGAGAAATTGTGTCTGCCTGCCTGCGAGTGACTGTCAGTGTGTGCGGCGTGTGTGGAATTC
	TAATTCTAATCTCTCGATCCAGTTTTGAAACGTCAACACATTTTGTACAACAAACAAAACAAAAAAAAAT
	AAGAAGAAAATTTAGCCAAAAGAGAAGAAA
323993	ATGGACACGTCCACTTCGGCGATCAGCCTCGTCGCGGGGGACAAGACGCCGCGTGGAGCCATGGCCCTCT	>TGA_NCBI_GNO_5800082 [Dappu1:442757]	Dappu1/scaffold_58:442176-444898	DpHR78	442757	Y	No EST evidence in protein coding region
	CCGTCGAGTACTGCGTCGTCTGCGGAGACAGAGCCTCAGGGCGCCATTATGGAGCCATCAGCTGCGAGGG	MDTSTSAISLVAGDKTPRGAMALSVEYCVVCGDRASGRHYGAISCEGCKGFFKRSIRKQLGYTCRGGKDC					potential EST evidence in the 5'-noncoding end
	CTGCAAAGGCTTTTTCAAGCGCTCCATCCGGAAGCAGCTGGGCTACACGTGTCGCGGCGGAAAGGATTGC	EVTKHHRNRCQYCRLQKCLSMGMRSDSVQSERKPAGDKKSEAFGWNADLSTLASVVTSLAGMRSAEAFGG
	GAAGTGACCAAACACCACCGCAACCGGTGCCAGTACTGCCGACTCCAGAAATGTCTCTCCATGGGCATGC	VSANAMNHRGASPADRPDRGTISGNDRSHSHHHHHHHHERSGGGQNVKMEEEDDSDDEDSASTTNDEAAV
	GAAGCGATTCGGTTCAATCGGAGCGGAAGCCAGCCGGCGACAAGAAATCCGAAGCCTTTGGATGGAACGC	ANALHLAKENLISKAFDTMAKNMNGGDTSSTGADYEDDGLYELDGPLLSDGNVSFQLTTPSPMPVFLNAH
	GGATCTCAGCACGTTGGCCAGCGTGGTGACGTCGTTGGCCGGCATGCGCTCAGCCGAGGCCTTTGGCGGC	FICESASRLLFLSVHWARSIGAFQLLSSDTQIELVRGCWSELFALGMAQCSHIMSLPAILTAIITHLQAS
	GTCAGCGCCAACGCGATGAACCATCGAGGAGCTTCGCCGGCCGATCGACCCGATCGTGGAACCATCAGCG	VAQDKVSAQRVKLVTEHVLQLQDYVNTMSKLQVDEHEYAYLKAIALFSPDHAGSTGRQVERFQDKAVKEL
	GCAATGATCGTAGCCATTCACACCATCATCACCACCACCACCACGAGCGCAGCGGTGGCGGTCAAAATGT	RTYVTQTWNEEAEDRFPRLLLRLPPLRSLQPGLMEELFFAALIGTVHIDSVIPYILRMDSTEYNGQFGKK
	CAAAATGGAGGAGGAAGATGATTCGGATGACGAAGATTCGGCGTCGACCACCAACGACGAAGCCGCCGTC	EMEHN*
	GCCAACGCACTTCACTTGGCGAAAGAAAACCTCATTTCAAAAGCCTTTGACACCATGGCCAAGAACATGA
	ATGGTGGGGACACGTCGAGCACGGGAGCCGATTACGAAGATGACGGCCTTTACGAGTTGGATGGTCCCCT
	ACTGTCTGACGGCAACGTCTCGTTCCAGCTGACTACGCCGTCACCTATGCCCGTCTTCCTCAATGCTCAT
	TTCATCTGCGAGAGTGCCTCGCGGCTCCTGTTCCTCTCGGTACACTGGGCACGATCCATCGGCGCCTTCC
	AGCTGCTCTCGTCCGACACTCAAATCGAACTCGTTCGCGGCTGCTGGTCCGAACTCTTTGCCCTGGGCAT
	GGCCCAGTGCTCTCACATCATGTCCCTGCCGGCCATTCTGACGGCCATCATCACCCACCTTCAAGCCTCC
	GTCGCCCAGGACAAAGTCTCTGCACAGCGAGTCAAATTGGTGACGGAGCACGTTTTGCAGTTGCAAGATT
	ACGTCAACACCATGTCCAAGCTACAGGTGGACGAGCACGAATACGCTTACTTGAAAGCCATCGCCCTCTT
	TAGTCCAGATCACGCGGGGTCGACTGGCCGTCAGGTGGAGCGTTTCCAGGACAAGGCTGTGAAAGAATTG
	CGGACGTACGTGACGCAAACGTGGAACGAAGAGGCTGAGGACCGATTCCCACGGCTCCTGTTGCGGCTGC
	CGCCGCTCCGCTCGCTCCAGCCGGGACTGATGGAGGAGCTCTTTTTCGCCGCTCTGATCGGCACCGTCCA
	CATCGACTCGGTCATTCCCTACATCCTCCGCATGGATTCGACAGAGTACAACGGGCAATTCGGTAAGAAA
	GAAATGGAACACAACTAA
299736	ATGGACGAGTTGGTGATGATGAGGTCAGTTGGCGTAGGCGCCGGTAGCGCCGGAGCTTCAATGATTTCCA	>WBA_SPA_e_gw1.23.207.1 [Dappu1:442884]	Dappu1/scaffold_23:365410-368581	DpDSF	442884	N	No EST evidence
	GCGTCAGATCTTTACCGGAAAAACCGCGGCGAACAGGTGACCGATTATTGGATATTCCGTGCAAAGTTTG	MDELVMMRSVGVGAGSAGASMISSVRSLPEKPRRTGDRLLDIPCKVCGDRSSGKHYGIFSCDGCSGFFKR
	CGGCGATCGCAGTTCAGGCAAACATTACGGCATCTTCAGTTGCGATGGTTGTTCGGGATTCTTCAAGCGC	SIHRARVYTCKAQGDLKNCCPVDKTHRNQCRACRLHKCFAANMNKDAVQHERGPRKPRLKDSLMAAERSS
	AGCATCCATCGAGCCCGGGTCTACACTTGCAAAGCCCAGGGCGACCTGAAAAATTGCTGCCCAGTCGACA	VHHHFGGGGGGGGGGGGVPISAAGCLGNHNNNNSTQQHLTTSSSSSGLVTSTTSSSTSSAETSARLLFMA
	AGACTCACCGCAATCAATGCCGAGCTTGTCGCCTCCACAAATGCTTCGCAGCCAACATGAACAAAGATGC	VRWVRWLTPFQTLSRADQQLLLQESWKELFLLYLAQWSSPWDLGAILTQRLMNRQQQQQQQQHGGMRMMQ
	AGTTCAACACGAACGGGGTCCTCGTAAACCGCGTTTGAAAGATTCGCTGATGGCCGCCGAGCGATCCAGC	ADDLLLATEIKTIQELMSRYRQLSPDGSECGCLKAIAVFKPETGGLSEVRPVELMQDQAQCILADYVRHR
	GTCCATCACCATTTCGGCGGCGGCGGCGGCGGCGGCGGCGGCGGCGGCGGTGTTCCCATATCGGCGGCCG	YPRQLTRFGRLLLLLPCLRLVRSSTVELLFFKDTLGEVAINRVLDDIYSGDTGIHQNGNNNNNNNNNTSK
	GCTGCCTGGGCAACCACAACAACAACAACAGCACTCAACAGCATTTAACGACTTCCTCGTCTTCATCGGG	*
	ACTGGTCACTAGCACGACGAGCAGCAGCACTAGCTCGGCCGAAACTTCGGCCAGGCTTTTGTTTATGGCG
	GTTCGTTGGGTTCGTTGGCTGACGCCGTTCCAGACTCTGTCGAGAGCCGATCAGCAGCTCCTCCTCCAAG
	AATCTTGGAAGGAGCTTTTCCTTCTCTATCTGGCCCAGTGGTCATCGCCCTGGGACTTGGGAGCCATTTT
	GACTCAGCGGTTGATGAACCGCCAGCAACAGCAGCAACAACAACAGCACGGCGGAATGCGGATGATGCAG
	GCCGACGATCTCCTGCTAGCGACGGAAATCAAAACGATTCAGGAATTGATGAGCAGGTACAGGCAACTTT
	CTCCCGACGGAAGTGAATGCGGTTGCCTCAAAGCGATCGCTGTTTTCAAACCAGAAACGGGAGGATTGTC
	CGAGGTTCGGCCAGTTGAATTGATGCAAGATCAAGCCCAGTGTATTTTGGCAGACTACGTCCGCCATCGG
	TATCCGAGACAATTGACACGATTCGGACGGCTGTTGCTTCTTTTACCTTGTCTCCGGCTGGTCCGTTCGT
	CCACCGTCGAGCTGCTCTTCTTCAAGGACACTCTGGGCGAAGTGGCCATTAACCGCGTCCTGGACGACAT
	TTATTCAGGTGACACTGGCATTCACCAAAACGGAAACAACAACAACAACAACAACAACAACACTAGCAAA
	TAA
314318	ATGTCATTTGTATTGCGACAAACGACGCAGTTGGAACTGAGCCAAGAAGATGAGGCAGCCAGTGGAGGAT	>WBA_NCBI_GNO_1100025 [Dappu1:442810]	Dappu1/scaffold_11:194045-198214	DpERR	442810	N	No EST evidence
	TGGGAATCGCATCGGCCTTGACTGCCAATCGTAGCGGATCCTATCAGTCGACAACGTCCCCATCGATCGC	MSFVLRQTTQLELSQEDEAASGGLGIASALTANRSGSYQSTTSPSIARSLSTSPDELLDSPPPSDHRRSS
	CCGCTCCCTATCCACTAGCCCTGACGAGCTGCTGGACAGTCCACCTCCGTCCGATCACCGCCGCTCCTCC	ITTTGITKQQQQHFICSSTTNRGATLAASNSTTARSIIRIQEPSLAAEETDISTDISPLSTGLCRSISRS
	ATTACTACAACCGGCATCACCAAGCAGCAGCAACAACATTTCATCTGCTCTTCAACAACCAATCGAGGAG	YSSPEPEDGADLDGKQQQYVHCSSTTAPAADEFPNRHRTAQSDNFKDEDAPKRLCLVCGDVASGFHYGVA
	CTACGCTGGCTGCCAGCAATTCGACGACCGCACGGTCCATCATCCGCATCCAGGAGCCAAGTTTAGCAGC	SCEACKAFFKRTIQGNIEYTCPASNDCEINKRRRKACQACRFQKCIRMGMLKEGVRLDRVRGGRQKYRRV
	CGAAGAGACTGACATTTCCACCGACATATCGCCGTTGTCGACCGGATTGTGCCGTTCGATCTCCCGCTCC	TPYTTTPASANNNAGAQAGSTDSNNVNPQPVKKVSLEDNKILNTLGQCEPEMLTTVDILWPEGDASSMDP
	TATTCGAGTCCCGAGCCAGAAGACGGGGCCGATTTGGATGGCAAACAGCAACAGTACGTCCACTGTTCTT	SLRILCTLSELYDRELVAAIGWAKQIPGFLEMPLNDQMRLLQTSWPEVLTLSLAFRSIPLNSTNPKLQWS
	CCACAACGGCGCCGGCTGCAGATGAATTTCCCAATCGCCACCGAACGGCTCAGAGTGATAATTTCAAAGA	ADFGMNEKEARECGMEELFFQCVQIAQRLEQLSVTREEYYLLKALVLVNCDVRVESMAHVKKLRETVLAA
	CGAAGACGCTCCCAAACGGCTGTGCCTCGTCTGCGGCGATGTGGCTTCGGGTTTCCATTACGGCGTTGCC	LSDCSAALRQGSGASQQMQHLLLCMPCIRQVDSSLRRFWALVRRDSRVPMNKLFLEMLESPLR*
	TCGTGCGAGGCCTGTAAAGCCTTTTTCAAACGAACCATCCAAGGAAACATCGAATACACGTGCCCGGCCT
	CCAACGATTGCGAGATCAATAAGCGCCGGCGGAAGGCTTGCCAGGCCTGCCGCTTCCAGAAATGCATCCG
	AATGGGCATGCTGAAAGAAGGCGTCAGGCTGGATCGCGTTCGCGGAGGAAGGCAAAAGTACCGGCGCGTG
	ACGCCGTATACAACCACGCCAGCCTCGGCCAACAACAACGCCGGAGCCCAGGCCGGATCGACCGATTCCA
	ACAACGTCAATCCTCAACCCGTCAAAAAAGTCTCGCTGGAAGATAACAAAATCTTGAACACGCTGGGACA
	GTGTGAACCCGAAATGTTGACGACGGTCGACATTTTGTGGCCGGAAGGCGATGCCTCCAGTATGGATCCA
	TCGTTGCGGATCCTTTGCACGTTGAGCGAACTCTACGATCGGGAATTGGTGGCCGCCATTGGATGGGCTA
	AACAGATTCCAGGGTTTCTGGAAATGCCCCTCAACGACCAGATGAGGCTGCTGCAGACGAGCTGGCCGGA
	GGTACTGACCCTGTCGCTAGCCTTCCGCTCCATCCCGTTGAACAGTACCAATCCGAAATTGCAATGGTCG
	GCTGACTTTGGCATGAACGAGAAGGAAGCACGCGAATGCGGCATGGAAGAACTCTTTTTCCAGTGCGTGC
	AAATAGCCCAGCGGCTGGAACAGTTGTCGGTGACCCGTGAGGAGTACTATCTCTTGAAGGCCCTCGTGCT
	GGTCAACTGTGACGTCCGAGTCGAGAGCATGGCCCACGTGAAGAAATTGAGAGAAACGGTCCTGGCCGCC
	CTATCGGATTGCTCGGCAGCTCTAAGACAAGGGAGCGGAGCCAGCCAGCAGATGCAACACTTGCTGCTGT
	GCATGCCGTGCATCCGGCAAGTCGATAGTTCACTGAGACGGTTCTGGGCTCTGGTCCGTCGTGATTCTCG
	AGTTCCCATGAACAAACTTTTCTTGGAGATGCTGGAATCGCCCTTGAGATGA
57218	ATGTCGAACGGACTGGGCGATCTGGAGGCGCCGCAACAACAGCACTTGCATCAGCATCACCACCACGAGG	>WBA_NCBI_GNO_6100077 [Dappu1:442817]	Dappu1/scaffold_61:408639-412243	DpHR39	442817	N	No EST evidence; maybe 5'-noncoding region
	CGGAATCGGACGCCGACGAAGAAGTCAGGAGCCTCGATTTGCCCGGTAAGCAATTTCAGCAGCTGCAACC	MSNGLGDLEAPQQQHLHQHHHHEAESDADEEVRSLDLPGKQFQQLQPPSCHLVDVVFQPKSSLIRFVMAA
	ACCAAGTTGTCATTTGGTTGATGTCGTGTTTCAGCCAAAATCATCTTTGATTCGATTTGTCATGGCAGCT	QVGIDLRSKRVGSTEALDRERPMSWEGELSDQEVSQMDQQELPSGPLLNSCPSAAETSAATGSGPSPPQQ
	CAAGTGGGCATCGATTTGCGGAGTAAACGGGTCGGATCGACCGAGGCACTGGACAGGGAACGGCCCATGT	PPPPLPAQTTALAAMAGLKTEPIHEEEAEEELDEDEHEMEGIQSAGPGSPQPMCTNAGEEDCGGGHPHLV
	CGTGGGAGGGCGAATTGTCGGACCAGGAGGTCAGCCAAATGGACCAGCAGGAATTGCCTTCGGGCCCTTT	MPPPSLSFHHHHLQQQQQQQQQQQHQATPTAEIKTELPWNAADCGQLKAEPSGCIRPSPPLLTSVGGAAI
	GCTGAACAGCTGTCCATCGGCCGCCGAAACGTCAGCAGCGACGGGCAGCGGACCCAGCCCACCCCAACAG	PAVVSSANTTAATAPPSSAANGGSTPSAVARPTFGEAFTGHTPLASPLTSRHPIRLPLSAVSGGLPHPPT
	CCGCCGCCTCCCCTTCCGGCCCAGACGACGGCGTTGGCGGCGATGGCCGGTCTCAAGACGGAGCCCATCC	PSPDSAIHSAYYSPTASPGQSRHRSGSGLSSPYSHRASPSLSRNNSDASQYSVHSQYGGSQYSYSSAPSP
	ACGAGGAGGAGGCTGAGGAGGAGCTGGACGAGGATGAGCACGAAATGGAAGGCATCCAGTCGGCCGGGCC	LSPSPAQSPVQPRHMAMLSAAGYGLPGRSGPGGLVGGGGGEFPPSPLLYRHGIPGPFPGATPAGSLPGVR
	GGGCAGCCCTCAGCCCATGTGCACCAACGCTGGAGAGGAGGATTGCGGAGGAGGTCACCCGCATCTGGTC	DLEIKSEPTGAAGHHHHHQQHQHQQQQQHQNHPSGGLGLSSHETQDDNSRGEGSGEEKSGLNPSDLAQHT
	ATGCCGCCGCCGTCCTTGTCGTTTCACCACCACCACCTCCAACAACAACAACAACAACAGCAGCAACAAC	ASLAAQAGISRQQLINSPCPICGDKISGFHYGIFSCESCKGFFKRTVQNKKNYVCLRGAACPVTIATRKK
	AACATCAGGCGACGCCGACGGCCGAAATCAAGACGGAACTGCCGTGGAATGCGGCCGATTGCGGGCAGCT	CPACRFEKCLNTGMKLEAIREDRTRGGRSTYQCTYAVPSGSGASTGLVGGDPSVGGSSSTGGSSGGKVLL
	GAAGGCGGAACCGTCGGGTTGCATCCGCCCCAGCCCGCCGCTTCTGACGTCAGTCGGAGGGGCTGCCATT	TPNGDSSSSRSMDSSEWSSSPPSATPAAGAHSHHHHHHHGHGHHNNHHSNNHHHLLLHHQHPHHPSNSSP
	CCGGCGGTGGTTTCTAGTGCCAACACGACGGCGGCGACGGCGCCGCCGTCCAGCGCAGCCAATGGCGGAT	AVPQLLLEIMNVEHLWHCNESDGAAAVAAGGHVGGGGTAAEGDSVSSLCSIADHRLYKIVKWCKSLPLFK
	CGACTCCGTCAGCCGTAGCGAGGCCGACCTTCGGCGAAGCCTTTACCGGTCACACTCCGCTGGCCAGCCC	NIQIDDQISLLINTWCELLLFACCFRSVATPGEIRISHGKSITLEQARALGLSSCIERMIHFTDHLRRLR
	GCTGACGAGTCGTCATCCCATTCGATTGCCATTATCCGCCGTTTCCGGAGGTCTTCCACATCCGCCGACG	VDQFEYAAMKVIILLSSDTSGLKESESVRSSQESVLKALQQYTLSHYPDVPSKFGELLLRIPELERTCQV
	CCTTCGCCCGACTCGGCCATCCATTCTGCCTATTACTCACCGACGGCCAGTCCGGGCCAATCGCGGCACC	GKDMLTVKREGDGQGFNLLMELLRGDH*
	GCTCGGGCAGTGGGTTGAGCTCGCCTTATTCGCACCGGGCCAGCCCGTCGCTGTCGCGCAACAATTCCGA
	CGCCTCCCAATACTCTGTCCACTCGCAGTACGGCGGATCGCAGTACAGCTACAGCTCGGCACCCTCACCC
	CTCAGCCCGTCACCCGCTCAATCGCCCGTTCAGCCCAGGCACATGGCCATGCTGTCGGCCGCCGGCTACG
	GACTCCCAGGACGATCCGGCCCAGGAGGACTCGTCGGCGGCGGCGGCGGCGAATTCCCGCCCTCGCCGCT
	CCTCTACCGGCACGGCATTCCCGGACCCTTTCCCGGCGCCACTCCGGCCGGATCACTGCCTGGCGTTCGA
	GACTTGGAGATCAAAAGCGAGCCGACTGGTGCCGCTGGCCATCACCACCATCACCAGCAGCACCAACACC
	AGCAGCAGCAGCAGCACCAGAACCATCCGTCTGGCGGATTGGGGCTGTCGTCTCACGAGACGCAGGACGA
	CAACAGCCGTGGCGAGGGATCTGGCGAGGAGAAGAGCGGATTGAATCCGTCTGATCTGGCCCAGCACACG
	GCGTCGCTGGCGGCCCAGGCCGGCATTTCCCGCCAGCAGCTCATCAACAGCCCGTGCCCGATCTGCGGCG
	ACAAGATTTCCGGCTTCCATTACGGCATCTTCTCGTGCGAGAGCTGCAAGGGATTCTTCAAGCGGACGGT
	CCAGAACAAGAAGAACTACGTCTGCCTCCGCGGCGCCGCCTGTCCCGTCACCATCGCCACACGCAAAAAG
	TGTCCGGCCTGTCGATTTGAAAAGTGCCTCAACACCGGCATGAAACTGGAAGCCATCCGCGAGGATCGAA
	CTCGAGGCGGACGGAGCACTTACCAGTGTACTTATGCCGTGCCCAGCGGGTCGGGAGCGTCGACGGGTCT
	TGTGGGCGGCGATCCGTCGGTGGGCGGTTCTTCCTCGACTGGCGGAAGCAGCGGAGGCAAAGTCCTGCTG
	ACGCCCAACGGCGACAGCAGCAGCTCCAGGTCGATGGATTCATCCGAGTGGAGCTCGTCGCCTCCGTCGG
	CCACTCCGGCCGCAGGTGCCCACTCGCATCACCACCACCACCACCACGGCCACGGCCATCACAACAATCA
	CCACAGCAACAACCACCACCACCTGCTGCTGCACCACCAGCATCCGCACCATCCCAGCAACTCGTCGCCG
	GCCGTTCCGCAGCTCCTCCTTGAAATTATGAACGTGGAGCATTTGTGGCACTGCAACGAGTCGGACGGAG
	CGGCGGCGGTGGCGGCGGGCGGCCATGTCGGTGGTGGTGGGACGGCCGCCGAAGGCGATTCCGTCTCGAG
	TTTGTGCAGCATCGCCGACCACCGCCTCTACAAGATCGTCAAGTGGTGCAAAAGTCTTCCCCTCTTCAAA
	AACATCCAGATTGACGACCAGATTTCGCTGTTGATCAACACGTGGTGCGAGCTGTTGCTGTTTGCCTGTT
	GCTTCCGCTCGGTGGCCACTCCGGGCGAGATCCGCATTTCCCACGGCAAGTCCATCACCCTGGAACAGGC
	CCGCGCCCTGGGCCTCAGCTCTTGCATCGAGCGCATGATCCACTTTACCGACCACTTGCGGAGGCTCCGC
	GTCGACCAATTTGAATACGCCGCCATGAAGGTCATCATCCTCTTGTCTTCCGACACGAGTGGACTGAAGG
	AATCGGAAAGCGTTCGCAGTTCGCAAGAGTCGGTGCTCAAAGCCTTGCAGCAGTACACCCTGTCGCACTA
	TCCGGACGTGCCCTCCAAATTTGGCGAGCTTTTGCTCCGGATACCCGAGCTGGAACGCACTTGCCAGGTT
	GGCAAAGACATGCTGACCGTCAAACGCGAGGGAGACGGCCAAGGATTCAATCTGTTGATGGAACTCCTTC
	GCGGAGATCATTGA
310144	ATGGAAGAGTACGTAACGC	>TGA_NCBI_GNO_0200076 [Dappu1:442778]	Dappu1/scaffold_2:427151-429358	DpHR96	442778	Y	EST evidence
	TAACCTCTCCCAATACACCAGTATCTCCTCTCAGCAATGCTTGTACCAGCCCAGGTGAACTCCATGCCTC	MEEYVTLTSPNTPVSPLSNACTSPGELHASMSGKVCGVCGDKALGCNFGATTCESCKAFFRRNALKGKEF
	GATGTCTGGGAAAGTTTGTGGAGTGTGTGGAGACAAGGCTTTAGGGTGTAACTTTGGTGCAACTACCTGT	RCPFENNCKIDAVTRRFCQKCRLKKCLDIGMKKEFIMSEEERTVKRRKIEENRLKKTKPGRSNNTKNNSK
	GAATCTTGCAAAGCCTTCTTTAGACGCAATGCCCTTAAAGGAAAGGAATTCCGTTGCCCATTTGAAAACA	QLIHLLNGGGSRANQRKSDIKSEAESSFSDSDVTTSPLDNSSEGFHESPASSNKATTVISNHQQLTPENR
	ATTGTAAAATAGATGCTGTGACTCGAAGATTTTGCCAAAAGTGCAGGCTTAAAAAGTGCCTTGATATTGG	GRMLEMSPPEDCPSDSSPSTANGGMRSQSMSVADAFNINLQTMDALLNTAISAEYNVVVDLVRGNDTSPL
	AATGAAGAAGGAATTTATCATGTCTGAAGAAGAACGAACAGTAAAGAGAAGGAAGATTGAAGAAAATCGT	SPVRDRQLNELEMAKLQELVVANKALLAPLTEERPVDLHYDSGDPTLLNVINLTDIAIRRIIKMAKKLAA
	CTGAAGAAAACTAAACCTGGGAGGTCAAATAATACAAAGAACAACTCCAAACAACTTATTCATCTCTTAA	FKTLCQEDQIALLKGGCTELMILRSVMSYDADKGCWKIPHTDSHMNHIKVEVLKEAQGNLYEEHQRYIQS
	ATGGTGGTGGAAGCAGAGCAAACCAGAGAAAAAGTGATATTAAATCTGAAGCAGAATCAAGTTTCTCTGA	FDPLWRSDEHIMLLLSAITLFDPNRPHVIHRDAIKLEQESYYYLLRRYLESVVGGCKARSMFLKLIAKIS
	TTCAGATGTCACTACAAGTCCCTTGGACAACTCTTCCGAGGGATTTCATGAAAGCCCTGCCTCTTCGAAC	ELHILNDNHVRVYLDLNPKEVEPLLIEIFDLKSR*
	AAAGCGACAACAGTGATAAGTAATCACCAACAATTGACACCAGAAAACAGAGGAAGAATGCTTGAAATGT
	CTCCTCCGGAGGATTGCCCAAGTGACAGCTCTCCGTCTACCGCCAATGGCGGGATGCGTAGTCAATCCAT
	GAGCGTAGCCGATGCCTTTAATATAAACTTGCAGACCATGGATGCTTTATTAAATACTGCCATTTCAGCT
	GAATACAATGTCGTGGTCGATTTAGTTCGGGGCAATGATACTAGCCCACTGTCGCCAGTCCGTGATCGCC
	AACTGAATGAACTTGAAATGGCCAAGTTGCAGGAACTCGTGGTGGCAAACAAAGCCCTTTTGGCACCCTT
	GACGGAGGAACGGCCAGTCGATCTTCATTACGATTCGGGGGACCCAACATTACTAAATGTTATCAATTTG
	ACGGATATTGCCATCAGGCGAATCATCAAAATGGCGAAGAAATTAGCAGCTTTCAAGACTTTGTGTCAAG
	AGGACCAGATCGCCTTACTGAAGGGTGGCTGTACCGAGCTGATGATTTTGCGCTCGGTCATGTCCTACGA
	CGCCGACAAAGGATGCTGGAAGATACCACACACGGACTCGCACATGAATCACATCAAAGTGGAGGTGTTG
	AAGGAAGCCCAGGGAAACTTGTACGAGGAACACCAACGCTACATTCAATCTTTTGATCCGCTGTGGCGTT
	CAGACGAGCACATCATGCTGCTGCTGTCGGCCATCACTTTATTCGATCCCAACCGACCTCACGTCATCCA
	TCGAGATGCCATCAAACTGGAACAAGAGTCGTACTACTATTTGCTTAGGCGCTATTTGGAGTCAGTGGTA
	GGTGGTTGCAAGGCCCGCTCAATGTTCCTCAAGTTGATTGCTAAAATCTCCGAGTTGCACATACTCAACG
	ATAACCACGTTCGAGTTTACTTAGACCTTAATCCTAAAGAGGTGGAGCCTCTGCTTATTGAAATCTTCGA
	CTTGAAGTCCAGATGA
116674	ATGGAGTTTATCGCAGAGGCGGTGCATGCTTCGATTGATCTCACCCAAACGGATTATCACGACACCGTGA	>TGA_NCBI_GNO_19300007 [Dappu1:442777]	Dappu1/scaffold_193:80193-82355	DpRARL	442777	N	No EST evidence
	ACGATTTTTCACCTCCTCGTGCGTCATCACCAGTTCCAACGCCGGTTGATCATTCTCATCCTGATCACGA	MEFIAEAVHASIDLTQTDYHDTVNDFSPPRASSPVPTPVDHSHPDHDSYPTAFYRPENVQQQPEVLPSHY		now
	TTCCTATCCTACTGCATTTTATCGCCCAGAGAACGTCCAGCAACAACCAGAGGTCTTACCATCTCATTAC	AAPPLECTTLEPTVSNVEIENSYGDMIANGMRVMHFMDHRPFDVFHHQQHHYSSHYLPMTHYPPGYHPPV		DPHR10
	GCTGCGCCTCCATTAGAATGTACAACCTTGGAACCCACTGTCAGCAATGTAGAAATTGAGAACTCTTACG	DGLTPEPYPPINSPASFSPHIIVPQPVLHNNSSNSNSSANSVGFQPYQSPHSQQCVDSNVIQMKSSNECD
	GCGATATGATTGCAAATGGAATGCGTGTCATGCACTTTATGGATCATCGCCCATTTGACGTGTTTCATCA	TSSDEQYGSYHIEMPPCSVCGDISCGIHYGVVVCEGCKGFFRRANLRTPEEPAFICFYSSNCVVNRSNRN
	TCAGCAGCATCATTATTCTAGTCACTATTTACCCATGACGCATTACCCGCCCGGTTATCATCCACCAGTG	KCRACRLRRCYEVGMVFGDGCELSKKRRRNRYGLSQDPPLPPPIHCRPRSLPSPDVLEWMGFVVAAQSAS
	GATGGACTAACGCCGGAACCTTACCCTCCCATTAATTCGCCAGCGTCATTTTCTCCACATATAATTGTAC	FTSVSEIFASRYAAVSSLGPDQLWPPCGDLSHHGYQAIQHFAHSLPFIAFLPPDLRAYLLETNALDVMIL
	CTCAACCCGTACTCCACAATAACAGCAGCAATAGTAACTCTTCTGCTAATTCAGTCGGATTTCAACCTTA	RLTFRFCLDRESFLFPTGAEVTKACLSSTLLGSTVANRLANLGRLVFRLGIGSDEMAFLSALALLSSDAM
	CCAATCACCTCATTCACAGCAGTGTGTCGATTCGAATGTAATCCAAATGAAGAGTTCAAACGAGTGTGAC	NDGSLHGYAPMLNDIANKVLQAFQYFVGQRWSTRPFFIGKLVALLSDIRALQHSVALQTWLAPTGSSSHS
	ACAAGCAGTGACGAGCAATATGGCAGTTACCACATCGAGATGCCACCATGTAGTGTTTGTGGTGACATCA	V*
	GTTGCGGCATTCATTACGGAGTTGTGGTTTGTGAAGGCTGCAAGGGCTTTTTCCGACGAGCGAATTTAAG
	AACCCCAGAAGAGCCGGCGTTTATATGCTTTTACAGTTCAAACTGTGTCGTCAATCGTTCAAATCGAAAT
	AAATGTCGAGCTTGTCGATTGCGTCGGTGCTACGAAGTTGGAATGGTTTTTGGTGATGGATGCGAGTTGA
	GCAAAAAGCGCCGTCGAAATCGATATGGACTGTCACAGGATCCACCTCTCCCACCACCGATTCATTGTCG
	GCCGCGGTCACTGCCATCGCCGGACGTACTAGAATGGATGGGTTTCGTTGTAGCAGCTCAATCGGCAAGT
	TTTACTTCCGTTTCTGAAATATTCGCTTCAAGGTATGCTGCCGTCTCGTCATTAGGTCCGGATCAACTGT
	GGCCACCTTGCGGGGATCTCAGTCATCACGGTTATCAGGCTATCCAACATTTTGCCCATTCTCTACCGTT
	TATCGCTTTCTTGCCTCCTGATTTGCGAGCTTACCTGTTAGAAACGAATGCACTTGATGTGATGATTTTG
	CGACTAACTTTTCGCTTTTGCTTGGATCGTGAATCCTTTCTTTTTCCGACTGGAGCTGAAGTTACAAAGG
	CTTGTCTCTCTTCCACACTCTTGGGTAGCACGGTAGCCAATCGTCTTGCCAATCTAGGTCGACTGGTGTT
	TCGATTGGGTATCGGTTCCGATGAAATGGCCTTTTTGTCAGCGCTTGCTCTACTCTCGTCGGACGCTATG
	AATGACGGATCCCTGCATGGCTACGCACCTATGCTAAACGATATTGCCAATAAAGTTTTGCAGGCGTTTC
	AATACTTTGTTGGACAACGTTGGTCAACCCGGCCTTTTTTCATCGGGAAATTGGTCGCTCTTCTATCTGA
	TATCCGAGCTCTACAGCATTCCGTCGCACTACAAACATGGCTTGCACCGACTGGCTCCAGTTCGCACAGC
	GTTTAA
